# Supplementary material for: Differential in vitro cytotoxic effects and metabolomic insights into raw and powdered Manuka honey through UPLC-Q-TOF-MS
Source: Sci Rep. 2024 Jul 30;14:17551. doi: 10.1038/s41598-024-68387-7 (PMC11289323; doi:10.1038/s41598-024-68387-7)
Supplement: Supplementary file 2 — Supplementary Information. [file 41598_2024_68387_MOESM2_ESM.xlsx]

## Sheet: powderMH1_RawMH_DiffScreening
Metabolite ID	Ion Mode	RT	Molecular Weight	Formula	Name	Delta Mass Da	Delta Mass ppm	Match	Level	Database	KEGG ID	HMDB ID	Super Class	Sub Class	Class	Final Class	Super Pathway	Sub Pathway	Pathway	I1 (RawMH1)	I2 (RawMH2)	I3 (RawMH3)	I4 (powderMH1)	I5 (powderMH2)	I6 (powderMH3)
0.611_192.02702	NEG	0.611	192.027	C6 H8 O7	Citrate	1.83408e-05	0.0955118	97.8403	level1	BMDB	C00158	HMDB0000094	Organic acids and derivatives	Tricarboxylic acids and derivatives	Carboxylic acids and derivatives	Organic acids	Carbohydrate metabolism	Citrate cycle (TCA cycle)	map00020 Citrate cycle (TCA cycle); map00250 Alanine, aspartate and glutamate metabolism; map00630 Glyoxylate and dicarboxylate metabolism; map00720 Carbon fixation pathways in prokaryotes; map00997 Biosynthesis of various secondary metabolites - part 3; map01060 Biosynthesis of plant secondary metabolites; map01061 Biosynthesis of phenylpropanoids; map01062 Biosynthesis of terpenoids and steroid…	6.8841e+07	6.45562e+07	6.51508e+07	2.71342e+08	2.89614e+08	2.77293e+08
0.62_134.02153	NEG	0.62	134.022	C4 H6 O5	(s)-malate	2.55561e-06	0.0190687	98.8878	level1	BMDB	C00149	HMDB0000156	Organic acids and derivatives	Beta hydroxy acids and derivatives	Hydroxy acids and derivatives	Organic acids	Carbohydrate metabolism	Citrate cycle (TCA cycle)	map00020 Citrate cycle (TCA cycle); map00620 Pyruvate metabolism; map00630 Glyoxylate and dicarboxylate metabolism; map00680 Methane metabolism; map00710 Carbon fixation in photosynthetic organisms; map00720 Carbon fixation pathways in prokaryotes; map01060 Biosynthesis of plant secondary metabolites; map01061 Biosynthesis of phenylpropanoids; map01062 Biosynthesis of terpenoids and steroids; map…	4.5202e+07	4.38172e+07	4.22273e+07	2.7519e+08	2.81521e+08	2.76603e+08
0.627_174.01644	NEG	0.627	174.016	C6 H6 O6	Trans-aconitate	4.95969e-06	0.0285013	80.3373	level1	BMDB	C02341	HMDB0000958	Organic acids and derivatives	Tricarboxylic acids and derivatives	Carboxylic acids and derivatives	Organic acids	Carbohydrate metabolism	C5-Branched dibasic acid metabolism	map00660 C5-Branched dibasic acid metabolism; map01100 Metabolic pathways	5.06011e+06	4.42567e+06	4.62753e+06	1.23566e+07	1.63187e+07	1.30189e+07
0.658_150.05274	NEG	0.658	150.053	C5 H10 O5	D-ribose	-8.41646e-05	-0.5609	96.5315	level1	BMDB	C00121	HMDB0000283	Organic oxygen compounds	Carbohydrates and carbohydrate conjugates	Organooxygen compounds	Carbohydrates	Carbohydrate metabolism	Pentose phosphate pathway	map00030 Pentose phosphate pathway; map01100 Metabolic pathways; map02010 ABC transporters; map02030 Bacterial chemotaxis	3.51494e+09	3.14955e+09	3.12644e+09	2.26316e+09	2.48742e+09	2.22239e+09
0.658_196.05818	NEG	0.658	196.058	C6 H12 O7	Gluconic acid	-0.000120568	-0.61496	98.1834	level1	BMDB	C00257	HMDB0000625	Organic oxygen compounds	Carbohydrates and carbohydrate conjugates	Organooxygen compounds	Carbohydrates	Carbohydrate metabolism	Pentose phosphate pathway	map00030 Pentose phosphate pathway; map01100 Metabolic pathways; map01110 Biosynthesis of secondary metabolites; map01120 Microbial metabolism in diverse environments; map01130 Biosynthesis of antibiotics; map01200 Carbon metabolism	3.51494e+09	3.14955e+09	3.12644e+09	2.26316e+09	2.48742e+09	2.22239e+09
0.662_104.01090	NEG	0.662	104.011	C3 H4 O4	Malonate	-5.70439e-05	-0.548441	88.2171	level1	BMDB	C00383	HMDB0000691	Organic acids and derivatives	Dicarboxylic acids and derivatives	Carboxylic acids and derivatives	Organic acids	Lipid metabolism	Fatty acid biosynthesis	map00061 Fatty acid biosynthesis; map00240 Pyrimidine metabolism; map00410 beta-Alanine metabolism; map01100 Metabolic pathways; map01212 Fatty acid metabolism	2.33856e+06	3.41469e+06	1.95416e+06	4.3971e+06	4.97597e+06	6.81679e+06
0.682_324.10554	POS	0.682	324.106	C12 H22 O11	Trehalose	-18.0107	-52644.9	87.9903	level1	BMDB	C01083	HMDB0000975	Organic oxygen compounds	Carbohydrates and carbohydrate conjugates	Organooxygen compounds	Carbohydrates	Carbohydrate metabolism	Starch and sucrose metabolism	map00500 Starch and sucrose metabolism; map01100 Metabolic pathways; map01110 Biosynthesis of secondary metabolites; map02010 ABC transporters; map02060 Phosphotransferase system (PTS)	1.07886e+09	1.12869e+09	1.10514e+09	9.51692e+08	9.15221e+08	9.17141e+08
0.685_118.02664	NEG	0.685	118.027	C4 H6 O4	Succinate	3.41952e-05	0.289724	97.7996	level1	BMDB	C00042	HMDB0000254	Organic acids and derivatives	Dicarboxylic acids and derivatives	Carboxylic acids and derivatives	Organic acids	Carbohydrate metabolism	Citrate cycle (TCA cycle)	map00020 Citrate cycle (TCA cycle); map00190 Oxidative phosphorylation; map00250 Alanine, aspartate and glutamate metabolism; map00310 Lysine degradation; map00350 Tyrosine metabolism; map00360 Phenylalanine metabolism; map00361 Chlorocyclohexane and chlorobenzene degradation; map00620 Pyruvate metabolism; map00630 Glyoxylate and dicarboxylate metabolism; map00640 Propanoate metabolism; map00650 …	2.78121e+07	2.87496e+07	4.86525e+06	6.3501e+07	3.17176e+07	6.53324e+07
0.686_162.05287	POS	0.686	162.053	C6 H12 O6	D-fructose	-18.0105	-100023	93.0936	level1	BMDB	C02336	HMDB0000660	Organic oxygen compounds	Carbohydrates and carbohydrate conjugates	Organooxygen compounds	Carbohydrates	Carbohydrate metabolism	Amino sugar and nucleotide sugar metabolism	map00520 Amino sugar and nucleotide sugar metabolism	1.81558e+09	1.92078e+09	1.86273e+09	1.64549e+09	1.60268e+09	1.60417e+09
0.694_137.04776	POS	0.694	137.048	C7 H7 N O2	Trigonelline	7.66745e-05	0.559473	68.205	level1	BMDB	C01004	HMDB0000875	Alkaloids and derivatives	NA	NA	Alkaloids and derivatives	Metabolism of cofactors and vitamins	Nicotinate and nicotinamide metabolism	map00760 Nicotinate and nicotinamide metabolism	5.05103e+07	4.9345e+07	5.04485e+07	5.95797e+07	5.61193e+07	5.93752e+07
0.694_180.06336	NEG	0.694	180.063	C6 H12 O6	D-tagatose	-2.40003e-05	-0.133288	98.1684	level1	BMDB	C00795	HMDB0003418	Organic oxygen compounds	Carbohydrates and carbohydrate conjugates	Organooxygen compounds	Carbohydrates	Carbohydrate metabolism	Galactose metabolism	map00052 Galactose metabolism; map01100 Metabolic pathways	7.59177e+09	7.77026e+09	7.49042e+09	6.76021e+09	6.71069e+09	6.65617e+09
0.7_88.01605	NEG	0.7	88.0161	C3 H4 O3	Pyruvic acid	8.95092e-06	0.101696	87.9703	level1	Decode	C01104	HMDB0000925	Organic nitrogen compounds	Aminoxides	Organonitrogen compounds	Organic nitrogen compounds	Energy metabolism	Methane metabolism	map00680 Methane metabolism; map01100 Metabolic pathways; map01120 Microbial metabolism in diverse environments; map02020 Two-component system	3.24532e+08	3.36827e+08	3.13972e+08	2.51502e+08	2.46287e+08	2.50509e+08
0.701_378.09306	NEG	0.701	378.093	C12 H22 O11	Melibiose	35.9769	105160	74.2682	level1	BMDB	C05402	HMDB0000048	Organic oxygen compounds	Carbohydrates and carbohydrate conjugates	Organooxygen compounds	Carbohydrates	Carbohydrate metabolism	Galactose metabolism	map00052 Galactose metabolism; map01100 Metabolic pathways; map02010 ABC transporters	3.56675e+07	1.11617e+08	9.28016e+07	1.06089e+08	7.43311e+07	1.06426e+08
0.717_342.11643	NEG	0.717	342.116	C12 H22 O11	D-cellobiose	0.000222569	0.650565	88.402	level1	BMDB	C06422	HMDB0000055	Organic oxygen compounds	Carbohydrates and carbohydrate conjugates	Organooxygen compounds	Carbohydrates	NA	NA	NA	1.20053e+09	1.32635e+09	1.25865e+09	1.38478e+09	1.36342e+09	1.30692e+09
0.727_132.04227	POS	0.727	132.042	C5 H8 O4	Mono-ethyl malonate	1.00455e-05	0.0760781	92.5026	level1	BMDB	NA	HMDB0000576	Organic acids and derivatives	Dicarboxylic acids and derivatives	Carboxylic acids and derivatives	Organic acids	NA	NA	NA	1.00211e+08	9.9581e+07	9.83533e+07	1.48411e+08	1.01018e+08	1.35076e+08
0.727_178.04781	NEG	0.727	178.048	C6 H10 O6	L-gulonolactone	7.66118e-05	0.430288	93.4981	level1	BMDB	C01040	HMDB0003466	Organoheterocyclic compounds	Gamma butyrolactones	Lactones	Organoheterocyclic compounds	Carbohydrate metabolism	Ascorbate and aldarate metabolism	map00053 Ascorbate and aldarate metabolism; map01100 Metabolic pathways	2.11749e+08	2.07112e+08	2.07473e+08	5.79531e+08	5.57683e+08	5.78903e+08
0.727_178.04782	POS	0.727	178.048	C6 H10 O6	Gluconolactone	8.26678e-05	0.464301	94.3658	level1	BMDB	C00198	HMDB0000150	Organic oxygen compounds	Carbohydrates and carbohydrate conjugates	Organooxygen compounds	Carbohydrates	Carbohydrate metabolism	Pentose phosphate pathway	map00030 Pentose phosphate pathway; map01100 Metabolic pathways; map01110 Biosynthesis of secondary metabolites; map01120 Microbial metabolism in diverse environments; map01130 Biosynthesis of antibiotics; map01200 Carbon metabolism	6.1235e+07	6.22877e+07	5.89925e+07	8.12677e+07	6.51489e+07	4.6537e+07
0.729_130.02666	NEG	0.729	130.027	C5 H6 O4	Itaconate	5.22471e-05	0.401819	60.1344	level1	BMDB	C00490	HMDB0002092	Lipids and lipid-like molecules	Fatty acids and conjugates	Fatty Acyls	Fatty acyls[FA]	Carbohydrate metabolism	C5-Branched dibasic acid metabolism	map00660 C5-Branched dibasic acid metabolism; map01100 Metabolic pathways	1.22081e+08	1.2594e+08	1.28448e+08	2.04018e+08	1.95151e+08	2.17536e+08
0.73_115.06330	NEG	0.73	115.063	C5 H9 N O2	L-proline	-3.03634e-05	-0.263884	81.3404	level1	BMDB	C00148	HMDB0000162	Organic acids and derivatives	Amino acids, peptides, and analogues	Carboxylic acids and derivatives	Amino acids	Amino acid metabolism	Arginine and proline metabolism	map00330 Arginine and proline metabolism; map00332 Carbapenem biosynthesis; map00333 Prodigiosin biosynthesis; map00401 Novobiocin biosynthesis; map00404 Staurosporine biosynthesis; map00970 Aminoacyl-tRNA biosynthesis; map01100 Metabolic pathways; map01110 Biosynthesis of secondary metabolites; map01130 Biosynthesis of antibiotics; map01230 Biosynthesis of amino acids; map02010 ABC transporters;…	2.75737e+07	2.45848e+07	2.31341e+07	2.08477e+07	2.09902e+07	2.34232e+07
0.775_216.04006	NEG	0.775	216.04	C6 H12 O6	D-psicose	35.9767	199800	92.1275	level1	Public	NA	HMDB0250793	NA	NA	NA	NA	NA	NA	NA	6.16004e+08	6.68499e+08	5.66254e+08	2.54819e+08	1.20981e+08	2.38681e+08
0.778_97.97697	POS	0.778	97.977	H3 O4 P	Phosphoric acid	7.45925e-05	0.761327	81.8154	level1	Decode	C00009	HMDB0001429	Homogeneous non-metal compounds	Non-metal phosphates	Non-metal oxoanionic compounds	Homogeneous non-metal compounds	Energy metabolism	Oxidative phosphorylation	map00190 Oxidative phosphorylation; map00195 Photosynthesis; map02010 ABC transporters; map02020 Two-component system; map02024 Quorum sensing; map04111 Cell cycle - yeast; map04928 Parathyroid hormone synthesis, secretion and action; map04978 Mineral absorption; map05012 Parkinson disease	3.72971e+07	2.97423e+07	3.19613e+07	5.97432e+07	6.04137e+07	6.18377e+07
0.782_260.02973	POS	0.782	260.03	C6 H13 O9 P	Galactose 1-phosphate	9.9803e-06	0.0383814	71.2199	level1	BMDB	C00446	HMDB0000645	Organic oxygen compounds	Carbohydrates and carbohydrate conjugates	Organooxygen compounds	Carbohydrates	Carbohydrate metabolism	Galactose metabolism	map00052 Galactose metabolism; map00520 Amino sugar and nucleotide sugar metabolism; map01100 Metabolic pathways	3.29517e+07	2.30825e+07	2.5557e+07	4.69085e+07	4.69599e+07	4.89498e+07
0.808_347.06318	POS	0.808	347.063	C10 H14 N5 O7 P	Deoxyguanosine monophosphate	9.9153e-05	0.285691	95.2603	level1	BMDB	C00362	HMDB0001044	Nucleosides, nucleotides, and analogues	Purine deoxyribonucleotides	Purine nucleotides	Purines and derivatives	Nucleotide metabolism	Purine metabolism	map00230 Purine metabolism; map01100 Metabolic pathways	157552	159649	158335	8.09986e+06	9.1203e+06	8.78813e+06
0.886_129.04268	POS	0.886	129.043	C5 H9 N O4	O-acetyl-l-serine	-18.0105	-122476	76.0644	level1	BMDB	C00979	HMDB0003011	Organic acids and derivatives	Amino acids, peptides, and analogues	Carboxylic acids and derivatives	Amino acids, peptides, and analogues	Amino acid metabolism	Cysteine and methionine metabolism	map00270 Cysteine and methionine metabolism; map00908 Zeatin biosynthesis; map00920 Sulfur metabolism; map00997 Biosynthesis of various secondary metabolites - part 3; map01100 Metabolic pathways; map01110 Biosynthesis of secondary metabolites; map01120 Microbial metabolism in diverse environments; map01130 Biosynthesis of antibiotics; map01200 Carbon metabolism; map01230 Biosynthesis of amino ac…	4.83551e+06	4.62505e+06	5.01163e+06	9.94188e+06	9.16703e+06	8.64526e+06
0.9_129.07907	POS	0.9	129.079	C6 H11 N O2	Pipecolic acid	9.14292e-05	0.70832	81.5092	level1	Decode	C00408	HMDB0000070	Organic acids and derivatives	Amino acids, peptides, and analogues	Carboxylic acids and derivatives	Amino acids, peptides, and analogues	Amino acid metabolism	Lysine degradation	map00310 Lysine degradation; map00960 Tropane, piperidine and pyridine alkaloid biosynthesis; map01060 Biosynthesis of plant secondary metabolites; map01064 Biosynthesis of alkaloids derived from ornithine, lysine and nicotinic acid; map01100 Metabolic pathways; map01110 Biosynthesis of secondary metabolites	1.33342e+07	1.30995e+07	1.16984e+07	1.88043e+07	1.89871e+07	1.91014e+07
0.929_136.03867	POS	0.929	136.039	C5 H4 N4 O	Allopurinol	0.000158996	1.16876	89.3047	level1	Decode	NA	HMDB0014581	Organoheterocyclic compounds	Pyrazolo[3,4-d]pyrimidines	Pyrazolopyrimidines	Organoheterocyclic compounds	NA	NA	NA	2.16961e+06	2.07742e+06	1.59517e+06	1.35783e+07	1.51036e+07	1.55226e+07
0.934_123.03222	POS	0.934	123.032	C6 H5 N O2	Nicotinic acid	0.000192982	1.56855	88.519	level1	Public	C00253	HMDB0001488	Organoheterocyclic compounds	Pyridinecarboxylic acids and derivatives	Pyridines and derivatives	Pyridine and derivatives	Metabolism of cofactors and vitamins	Nicotinate and nicotinamide metabolism	map00760 Nicotinate and nicotinamide metabolism; map00960 Tropane, piperidine and pyridine alkaloid biosynthesis; map01060 Biosynthesis of plant secondary metabolites; map01064 Biosynthesis of alkaloids derived from ornithine, lysine and nicotinic acid; map01100 Metabolic pathways; map01110 Biosynthesis of secondary metabolites; map01120 Microbial metabolism in diverse environments; map05133 Pert…	4.62972e+06	4.97128e+06	4.75926e+06	2.64191e+07	2.94551e+07	2.81037e+07
1.025_359.14272	POS	1.025	359.143	C12 H22 O11	Sucrose	17.0265	49768.2	89.1835	level1	BMDB	C00089	HMDB0000258	Organic oxygen compounds	Carbohydrates and carbohydrate conjugates	Organooxygen compounds	Carbohydrates	Carbohydrate metabolism	Galactose metabolism	map00052 Galactose metabolism; map00500 Starch and sucrose metabolism; map01100 Metabolic pathways; map02010 ABC transporters; map02060 Phosphotransferase system (PTS); map04742 Taste transduction; map04973 Carbohydrate digestion and absorption	2.84571e+07	2.74598e+07	2.87154e+07	2.9101e+07	2.81276e+07	2.59666e+07
1.232_131.09473	POS	1.232	131.095	C6 H13 N O2	L-leucine	9.97849e-05	0.761167	83.6524	level1	Decode	C00123	HMDB0000687	Organic acids and derivatives	Amino acids, peptides, and analogues	Carboxylic acids and derivatives	Amino acids	Amino acid metabolism	Valine, leucine and isoleucine degradation	map00280 Valine, leucine and isoleucine degradation; map00290 Valine, leucine and isoleucine biosynthesis; map00966 Glucosinolate biosynthesis; map00970 Aminoacyl-tRNA biosynthesis; map01060 Biosynthesis of plant secondary metabolites; map01065 Biosynthesis of alkaloids derived from histidine and purine; map01100 Metabolic pathways; map01110 Biosynthesis of secondary metabolites; map01210 2-Oxoca…	2.37767e+06	3.53573e+06	3.55052e+06	630902	619016	677698
1.251_129.04272	POS	1.251	129.043	C5 H7 N O3	Pyroglutamate	0.000129071	1.00022	92.3167	level1	BMDB	C01879	HMDB0000267	Organic acids and derivatives	Amino acids, peptides, and analogues	Carboxylic acids and derivatives	Amino acids, peptides, and analogues	Metabolism of other amino acids	Glutathione metabolism	map00480 Glutathione metabolism; map01100 Metabolic pathways	5.40375e+07	4.29924e+07	4.43851e+07	7.58651e+07	7.58028e+07	8.09465e+07
1.379_244.06925	NEG	1.379	244.069	C9 H12 N2 O6	Uridine	-0.000286589	-1.17421	85.4413	level1	BMDB	C00299	HMDB0000296	Nucleosides, nucleotides, and analogues	NA	Pyrimidine nucleosides	Nucleic acids and analogues	Nucleotide metabolism	Pyrimidine metabolism	map00240 Pyrimidine metabolism; map01100 Metabolic pathways; map02010 ABC transporters	3.45281e+06	2.94931e+06	4.38729e+06	8.97003e+06	9.22166e+06	6.73679e+06
1.519_88.10807	POS	1.519	88.1081	C4 H8 O2	Butyric acid	0.055642	631.919	62.8016	level1	Decode	C00246	HMDB0000039	Lipids and lipid-like molecules	Fatty acids and conjugates	Fatty Acyls	Fatty acyls[FA]	Carbohydrate metabolism	Butanoate metabolism	map00650 Butanoate metabolism; map01100 Metabolic pathways; map04973 Carbohydrate digestion and absorption; map04974 Protein digestion and absorption	3.05014e+07	3.33434e+07	3.35275e+07	4.13712e+07	4.11561e+07	3.73438e+07
1.524_131.09476	POS	1.524	131.095	C5 H9 N O3	5-aminolevulinic acid	0.0365158	278.623	84.962	level1	Decode	C00430	HMDB0001149	Organic acids and derivatives	Amino acids, peptides, and analogues	Carboxylic acids and derivatives	Amino acids, peptides, and analogues	Amino acid metabolism	Glycine, serine and threonine metabolism	map00260 Glycine, serine and threonine metabolism; map00860 Porphyrin and chlorophyll metabolism; map01060 Biosynthesis of plant secondary metabolites; map01100 Metabolic pathways; map01110 Biosynthesis of secondary metabolites; map01120 Microbial metabolism in diverse environments; map02010 ABC transporters	2.69378e+07	2.27224e+07	2.27174e+07	5.31558e+06	6.72398e+06	6.20813e+06
1.662_135.05450	NEG	1.662	135.054	C5 H5 N5	Adenine	2.27062e-06	0.0168126	68.4547	level1	BMDB	C00147	HMDB0000034	Organoheterocyclic compounds	Purines and purine derivatives	Imidazopyrimidines	Purines and derivatives	Nucleotide metabolism	Purine metabolism	map00230 Purine metabolism; map00908 Zeatin biosynthesis; map01100 Metabolic pathways	698346	421953	402041	3.16564e+07	3.4185e+07	3.33768e+07
2.673_165.07919	POS	2.673	165.079	C9 H11 N O2	L-phenylalanine	0.000213817	1.29524	96.1571	level1	BMDB	C02057	HMDB0000159	Organic acids and derivatives	Amino acids, peptides, and analogues	Carboxylic acids and derivatives	Amino acids	NA	NA	NA	8.28697e+07	6.82479e+07	6.95948e+07	1.19794e+07	1.37032e+07	1.36064e+07
2.675_157.08275	POS	2.675	157.083	C7 H11 N O3	Tiglylglycine	0.00885273	56.3603	80.49	level1	Decode	NA	HMDB0000959	Organic acids and derivatives	Amino acids, peptides, and analogues	Carboxylic acids and derivatives	Amino acids, peptides, and analogues	NA	NA	NA	5.6364e+08	6.85186e+08	6.56255e+08	7.40993e+08	7.29999e+08	6.82502e+08
3.021_166.06293	NEG	3.021	166.063	C9 H10 O3	Phenyllactic acid	-6.74251e-05	-0.406021	96.6627	level1	Decode	NA	HMDB0094696	Organic acids and derivatives	Amino acids, peptides, and analogues	Carboxylic acids and derivatives	Amino acids, peptides, and analogues	NA	NA	NA	3.75077e+09	3.16346e+09	3.23522e+09	1.82662e+09	1.93812e+09	1.91074e+09
3.054_157.07407	POS	3.054	157.074	C7 H11 N O3	N-acetylproline	0.000180797	1.15103	93.822	level1	BMDB	NA	NA	NA	NA	NA	NA	NA	NA	NA	3.40642e+06	3.47188e+06	2.72645e+06	7.15126e+06	7.51143e+06	7.42199e+06
3.159_180.06488	POS	3.159	180.065	C7 H8 N4 O2	Paraxanthine	0.000154345	0.857163	91.3018	level1	BMDB	C13747	HMDB0001860	Organoheterocyclic compounds	Purines and purine derivatives	Imidazopyrimidines	Purines and derivatives	Biosynthesis of other secondary metabolites	Caffeine metabolism	map00232 Caffeine metabolism; map01060 Biosynthesis of plant secondary metabolites; map01100 Metabolic pathways; map01110 Biosynthesis of secondary metabolites; map01120 Microbial metabolism in diverse environments	9.53829e+06	7.82534e+06	7.79206e+06	1.41641e+06	1.38055e+06	1.52923e+06
3.724_134.03689	POS	3.724	134.037	C8 H8 O3	Mandelate	-18.0105	-118453	77.6999	level1	BMDB	C01984	HMDB0000703	Benzenoids	NA	Benzene and substituted derivatives	Benzene and derivatives	Xenobiotics biodegradation and metabolism	Aminobenzoate degradation	map00627 Aminobenzoate degradation; map01120 Microbial metabolism in diverse environments	9.35652e+06	4.26463e+06	4.30678e+06	4.75165e+06	4.14762e+06	2.68242e+06
3.761_205.03773	POS	3.761	205.038	C10 H7 N O4	Xanthurenic acid	0.000222893	1.08709	83.7964	level1	BMDB	C02470	HMDB0000881	Organoheterocyclic compounds	Quinoline carboxylic acids	Quinolines and derivatives	Organoheterocyclic compounds	Amino acid metabolism	Tryptophan metabolism	map00380 Tryptophan metabolism	2.39455e+06	1.81353e+06	1.95347e+06	471538	550506	607625
3.958_189.04275	POS	3.958	189.043	C10 H7 N O3	4-hydroxy-2-quinolinecarboxylic acid	0.000156153	0.826019	95.2409	level1	BMDB	C01717	HMDB0000715	Organoheterocyclic compounds	Quinoline carboxylic acids	Quinolines and derivatives	Organoheterocyclic compounds	Amino acid metabolism	Tryptophan metabolism	map00380 Tryptophan metabolism; map01100 Metabolic pathways	9.72536e+07	7.66341e+07	7.74234e+07	3.40871e+07	3.38702e+07	3.662e+07
4.409_376.13826	POS	4.409	376.138	C17 H20 N4 O6	Riboflavin	-2.67888e-05	-0.0712207	69.3718	level1	BMDB	C00255	HMDB0000244	Organoheterocyclic compounds	Alloxazines and isoalloxazines	Pteridines and derivatives	Pteridines and derivatives	Metabolism of cofactors and vitamins	Riboflavin metabolism	map00740 Riboflavin metabolism; map01100 Metabolic pathways; map01110 Biosynthesis of secondary metabolites; map02010 ABC transporters; map04977 Vitamin digestion and absorption	336954	250007	261361	5.74296e+06	6.30358e+06	5.91585e+06
5.214_175.06355	POS	5.214	175.064	C10 H9 N O2	Indoleacetic acid	0.000217987	1.24519	65.9123	level1	Decode	C00954	HMDB0000197	Organoheterocyclic compounds	Indolyl carboxylic acids and derivatives	Indoles and derivatives	Indole and derivatives	Amino acid metabolism	Tryptophan metabolism	map00380 Tryptophan metabolism; map01070 Biosynthesis of plant hormones; map01100 Metabolic pathways; map04075 Plant hormone signal transduction	87372.4	55262.1	97558.1	6.10636e+06	6.07937e+06	6.32918e+06
5.705_242.08042	POS	5.705	242.08	C12 H10 N4 O2	Lumichrome	4.16194e-05	0.171924	64.143	level1	Public	C01727	HMDB0254199	NA	NA	NA	NA	Metabolism of cofactors and vitamins	Riboflavin metabolism	map00740 Riboflavin metabolism	5.58664e+06	4.5451e+06	4.57525e+06	2.124e+07	2.1227e+07	2.21808e+07
5.776_152.12025	POS	5.776	152.12	C10 H20 O3	10-hydroxydecanoic acid	-36.021	-191457	70.1743	level1	Decode	C02774	HMDB0244272	NA	NA	NA	NA	NA	NA	NA	5.08448e+06	5.29008e+06	4.37569e+06	1.18775e+07	9.58525e+06	1.22092e+07
6.405_224.10258	POS	6.405	224.103	C10 H18 O4	Sebacate	21.9821	108757	78.0425	level1	BMDB	C08277	HMDB0000792	Lipids and lipid-like molecules	Fatty acids and conjugates	Fatty Acyls	Fatty acyls[FA]	NA	NA	NA	5.82527e+06	5.11161e+06	4.96173e+06	8.84691e+06	8.56567e+06	9.0333e+06
7.437_273.26705	POS	7.437	273.267	C16 H32 O2	Palmitic acid	17.0268	66448.7	95.7481	level1	Public	C00249	HMDB0000220	Lipids and lipid-like molecules	Fatty acids and conjugates	Fatty Acyls	Fatty acyls[FA]	Lipid metabolism	Fatty acid biosynthesis	map00061 Fatty acid biosynthesis; map00062 Fatty acid elongation; map00071 Fatty acid degradation; map00073 Cutin, suberine and wax biosynthesis; map01040 Biosynthesis of unsaturated fatty acids; map01060 Biosynthesis of plant secondary metabolites; map01100 Metabolic pathways; map01212 Fatty acid metabolism	1.47891e+09	1.67603e+09	1.53796e+09	1.73226e+09	2.00647e+09	1.46945e+09
0.625_116.04735	NEG	0.625	116.047	C5 H8 O3	Levulinic acid	1.31823e-06	0.0113594	76.7813	level2	mzCloud	NA	HMDB0000720	Organic acids and derivatives	Gamma-keto acids and derivatives	Keto acids and derivatives	Organic acids	NA	NA	NA	3.35304e+06	3.39191e+06	3.45408e+06	4.79854e+06	5.07964e+06	5.25735e+06
0.634_103.09974	POS	0.634	103.1	C5 H13 N O	Choline	3.07146e-05	0.297912	89.3404	level2	mzCloud	C00114	HMDB0000097	Organic nitrogen compounds	Quaternary ammonium salts	Organonitrogen compounds	Organic nitrogen compounds	Amino acid metabolism	Glycine, serine and threonine metabolism	map00260 Glycine, serine and threonine metabolism; map00564 Glycerophospholipid metabolism; map01100 Metabolic pathways; map02010 ABC transporters; map04725 Cholinergic synapse; map04976 Bile secretion; map05231 Choline metabolism in cancer	2.14907e+08	1.91797e+08	1.9687e+08	3.25916e+08	3.22972e+08	3.34009e+08
0.637_260.02947	NEG	0.637	260.029	C6 H13 O9 P	D-glucose 6-phosphate	-0.000249507	-0.959532	94.4677	level2	mzCloud	C00092	HMDB0001401	Organic oxygen compounds	Carbohydrates and carbohydrate conjugates	Organooxygen compounds	Carbohydrates	Carbohydrate metabolism	Starch and sucrose metabolism	map00500 Starch and sucrose metabolism; map00521 Streptomycin biosynthesis; map00524 Neomycin, kanamycin and gentamicin biosynthesis; map00562 Inositol phosphate metabolism; map00998 Biosynthesis of various secondary metabolites - part 2; map01062 Biosynthesis of terpenoids and steroids; map01100 Metabolic pathways; map01130 Biosynthesis of antibiotics; map02020 Two-component system; map02060 Pho…	9.90092e+06	8.13531e+06	8.49456e+06	2.31208e+07	2.42247e+07	2.48218e+07
0.677_148.03722	NEG	0.677	148.037	C5 H8 O5	D-ribono-1,4-lactone	4.71827e-05	0.318722	74.8109	level2	mzCloud	NA	HMDB0001900	Organic oxygen compounds	Carbohydrates and carbohydrate conjugates	Organooxygen compounds	Carbohydrates	NA	NA	NA	1.81194e+06	2.05167e+07	1.93052e+06	6.29354e+06	6.12889e+06	6.3369e+06
0.677_226.06880	NEG	0.677	226.069	C6 H12 O6	D-(+)-glucose	46.0054	255496	96.148	level2	mzCloud	C00031	NA	Carbohydrates	Aldoses [Fig]	Monosaccharides	Carbohydrates	Carbohydrate metabolism	Glycolysis / Gluconeogenesis	map00010 Glycolysis / Gluconeogenesis; map00030 Pentose phosphate pathway; map00052 Galactose metabolism; map00500 Starch and sucrose metabolism; map00520 Amino sugar and nucleotide sugar metabolism; map00521 Streptomycin biosynthesis; map00524 Neomycin, kanamycin and gentamicin biosynthesis; map00901 Indole alkaloid biosynthesis; map01100 Metabolic pathways; map01110 Biosynthesis of secondary me…	1.34361e+09	1.4606e+09	1.39837e+09	1.26824e+09	1.23106e+09	1.2369e+09
0.678_72.02122	POS	0.678	72.0212	C3 H4 O2	Acrylic acid	9.04341e-05	1.25566	88.8639	level2	mzCloud	C00511	HMDB0031647	Organic acids and derivatives	Acrylic acids and derivatives	Carboxylic acids and derivatives	Organic acids	Xenobiotics biodegradation and metabolism	Styrene degradation	map00643 Styrene degradation; map01120 Microbial metabolism in diverse environments; map01220 Degradation of aromatic compounds	4.93469e+07	4.87352e+07	4.90534e+07	5.12654e+07	5.18133e+07	4.93658e+07
0.682_251.10048	POS	0.682	251.1	C9 H17 N O7	Muramic acid	-1.80885e-05	-0.0720368	78.5077	level2	mzCloud	NA	NA	NA	NA	NA	NA	NA	NA	NA	2.52459e+07	2.51679e+07	2.53657e+07	6.47333e+06	2.18993e+07	2.13531e+07
0.687_126.03174	POS	0.687	126.032	C6 H6 O3	5-hydroxymethyl-2-furancarboxaldehyde	4.31425e-05	0.342314	78.2593	level2	Decode	C11101	HMDB0034355	Organic oxygen compounds	Carbonyl compounds	Organooxygen compounds	Organic oxygen compounds	Xenobiotics biodegradation and metabolism	Furfural degradation	map00365 Furfural degradation; map01120 Microbial metabolism in diverse environments	3.2413e+09	3.37125e+09	3.29754e+09	2.85771e+09	2.82122e+09	2.75744e+09
0.688_161.10528	POS	0.688	161.105	C7 H15 N O3	L(-)-carnitine	9.07319e-05	0.563184	65.3314	level2	mzCloud	C00318	HMDB0000062	Organic nitrogen compounds	Quaternary ammonium salts	Organonitrogen compounds	Organic nitrogen compounds	NA	NA	map04714 Thermogenesis; map04976 Bile secretion	2.63795e+07	2.59454e+07	1.75351e+07	4.51131e+07	4.53162e+07	4.6775e+07
0.689_104.04733	NEG	0.689	104.047	C4 H8 O3	3-hydroxybutyric acid	-1.75475e-05	-0.168649	78.5945	level2	mzCloud	NA	HMDB0000357	NA	NA	NA	NA	NA	NA	NA	2.75985e+08	2.82798e+08	2.73114e+08	2.88806e+08	2.72905e+08	2.87909e+08
0.691_122.03687	POS	0.691	122.037	C7 H6 O2	4-hydroxybenzaldehyde	9.35699e-05	0.766735	74.3586	level2	BMDB	C00633	HMDB0011718	Organic oxygen compounds	Carbonyl compounds	Organooxygen compounds	Organic oxygen compounds	Xenobiotics biodegradation and metabolism	Bisphenol degradation	map00363 Bisphenol degradation; map00623 Toluene degradation; map00627 Aminobenzoate degradation; map01061 Biosynthesis of phenylpropanoids; map01100 Metabolic pathways; map01120 Microbial metabolism in diverse environments	3.45665e+07	3.5548e+07	3.37689e+07	4.63728e+07	6.74282e+07	7.07677e+07
0.692_309.10595	POS	0.692	309.106	C11 H19 N O9	N-acetylneuraminic acid	-2.79845e-05	-0.0905337	62.0052	level2	mzCloud	C19909	HMDB0000773	Organic oxygen compounds	Carbohydrates and carbohydrate conjugates	Organooxygen compounds	Carbohydrates	NA	NA	NA	960999	2.47821e+06	1.00256e+06	1.30827e+07	1.34397e+07	1.05991e+07
0.693_86.03681	NEG	0.693	86.0368	C4 H6 O2	Crotonic acid	2.55943e-05	0.297481	94.0394	level2	mzCloud	C01771	HMDB0010720	Lipids and lipid-like molecules	Fatty acids and conjugates	Fatty Acyls	Fatty acyls[FA]	NA	NA	NA	1.35912e+08	1.37809e+08	1.37134e+08	1.3276e+08	1.352e+08	1.30831e+08
0.697_102.03167	NEG	0.697	102.032	C4 H6 O3	2-oxobutyric acid	-2.44831e-05	-0.239956	69.1579	level2	mzCloud	C00109	HMDB0000005	Organic acids and derivatives	Short-chain keto acids and derivatives	Keto acids and derivatives	Organic acids	Amino acid metabolism	Glycine, serine and threonine metabolism	map00260 Glycine, serine and threonine metabolism; map00270 Cysteine and methionine metabolism; map00290 Valine, leucine and isoleucine biosynthesis; map00640 Propanoate metabolism; map00660 C5-Branched dibasic acid metabolism; map01100 Metabolic pathways; map01110 Biosynthesis of secondary metabolites; map01130 Biosynthesis of antibiotics; map01210 2-Oxocarboxylic acid metabolism; map01230 Biosy…	1.04617e+09	1.07543e+09	1.04718e+09	1.17164e+09	1.17973e+09	1.15999e+09
0.703_106.02660	NEG	0.703	106.027	C3 H6 O4	(2r)-2,3-dihydroxypropanoic acid	-7.08525e-06	-0.0668252	95.2063	level2	mzCloud	C00258	HMDB0000139	Organic oxygen compounds	Carbohydrates and carbohydrate conjugates	Organooxygen compounds	Carbohydrates	Carbohydrate metabolism	Pentose phosphate pathway	map00030 Pentose phosphate pathway; map00260 Glycine, serine and threonine metabolism; map00561 Glycerolipid metabolism; map00630 Glyoxylate and dicarboxylate metabolism; map00680 Methane metabolism; map01100 Metabolic pathways; map01110 Biosynthesis of secondary metabolites; map01120 Microbial metabolism in diverse environments; map01130 Biosynthesis of antibiotics; map01200 Carbon metabolism	2.63259e+07	3.89591e+07	3.14829e+07	4.84266e+07	6.91874e+07	7.00991e+07
0.713_140.04742	POS	0.713	140.047	C7 H8 O3	2-methoxyresorcinol	7.52813e-05	0.537542	73.4394	level2	mzCloud	NA	NA	NA	NA	NA	NA	NA	NA	NA	5.50316e+07	9.51901e+06	9.77315e+06	8.71405e+07	5.68369e+07	8.2816e+07
0.719_504.16969	POS	0.719	504.17	C18 H32 O16	Melezitose	0.000658471	1.30605	88.0199	level2	mzCloud	C08243	HMDB0011730	Organic oxygen compounds	Carbohydrates and carbohydrate conjugates	Organooxygen compounds	Carbohydrates	NA	NA	NA	3.66439e+06	3.87156e+06	2.85828e+06	6.2601e+06	5.16693e+06	5.98136e+06
0.72_145.11028	POS	0.72	145.11	C7 H15 N O2	Acetylcholine	3.50723e-06	0.0241694	70.4755	level2	mzCloud	C01996	HMDB0000895	Organic nitrogen compounds	Quaternary ammonium salts	Organonitrogen compounds	Organic nitrogen compounds	Lipid metabolism	Glycerophospholipid metabolism	map00564 Glycerophospholipid metabolism; map04024 cAMP signaling pathway; map04080 Neuroactive ligand-receptor interaction; map04721 Synaptic vesicle cycle; map04725 Cholinergic synapse; map04742 Taste transduction; map04810 Regulation of actin cytoskeleton; map04911 Insulin secretion; map04970 Salivary secretion; map04971 Gastric acid secretion; map04972 Pancreatic secretion; map04976 Bile secre…	1.31909e+07	1.75303e+07	1.1873e+07	7.09446e+06	6.68751e+06	6.93539e+06
0.723_185.10532	POS	0.723	185.105	C9 H15 N O3	Ecgonine	0.000129657	0.700451	76.0643	level2	mzCloud	NA	NA	NA	NA	NA	NA	NA	NA	NA	5.57752e+07	5.16244e+07	4.97888e+07	3.65593e+07	3.71803e+07	3.51196e+07
0.73_142.02661	NEG	0.73	142.027	C6 H6 O4	Cis,cis-muconic acid	6.16025e-06	0.0433739	69.5091	level2	mzCloud	C02480	HMDB0006331	Lipids and lipid-like molecules	Fatty acids and conjugates	Fatty Acyls	Fatty acyls[FA]	Xenobiotics biodegradation and metabolism	Benzoate degradation	map00362 Benzoate degradation; map01100 Metabolic pathways; map01120 Microbial metabolism in diverse environments; map01220 Degradation of aromatic compounds	2.80643e+07	2.36773e+07	1.67217e+07	3.9539e+07	3.74142e+07	3.84179e+07
0.733_504.16834	NEG	0.733	504.168	C18 H32 O16	D-raffinose	-0.000699783	-1.38799	83.8743	level2	mzCloud	C00492	HMDB0003213	Organic oxygen compounds	Carbohydrates and carbohydrate conjugates	Organooxygen compounds	Carbohydrates	Carbohydrate metabolism	Galactose metabolism	map00052 Galactose metabolism; map01100 Metabolic pathways; map02010 ABC transporters	5.8709e+07	6.65124e+07	6.78095e+07	1.63575e+08	1.6741e+08	1.64908e+08
0.737_666.22360	NEG	0.737	666.224	C24 H42 O21	Stachyose	0.00174504	2.61931	64.1812	level2	BMDB	C01613	HMDB0003553	Organic oxygen compounds	Carbohydrates and carbohydrate conjugates	Organooxygen compounds	Carbohydrates	Carbohydrate metabolism	Galactose metabolism	map00052 Galactose metabolism; map01100 Metabolic pathways	8.24321e+06	6.4189e+06	8.25898e+06	9.73028e+07	7.13467e+07	7.47074e+07
0.755_192.06339	NEG	0.755	192.063	C7 H12 O6	D-(-)-quinic acid	1.54508e-06	0.00804462	88.8685	level2	mzCloud	C00296	HMDB0003072	Organic oxygen compounds	Alcohols and polyols	Organooxygen compounds	Alcohols	Amino acid metabolism	Phenylalanine, tyrosine and tryptophan biosynthesis	map00400 Phenylalanine, tyrosine and tryptophan biosynthesis; map01100 Metabolic pathways	2.24873e+07	1.87168e+07	4.04371e+06	3.42007e+07	3.61719e+07	3.34195e+07
0.765_136.03716	NEG	0.765	136.037	C4 H8 O5	L-threonic acid	-1.39743e-05	-0.102724	88.9906	level2	mzCloud	C01620	HMDB0000943	Organic oxygen compounds	Carbohydrates and carbohydrate conjugates	Organooxygen compounds	Carbohydrates	Carbohydrate metabolism	Ascorbate and aldarate metabolism	map00053 Ascorbate and aldarate metabolism; map01100 Metabolic pathways	1.93097e+07	1.00883e+07	1.69307e+07	2.64646e+07	2.46052e+07	2.41696e+07
0.789_364.09814	POS	0.789	364.098	C12 H22 O11	D-(+)-maltose	21.9819	64252.8	93.2159	level2	mzCloud	C01971	NA	NA	NA	NA	NA	NA	NA	NA	8.96267e+07	1.08711e+08	1.02635e+08	5.03256e+07	5.01127e+07	4.81177e+07
0.858_972.32030	POS	0.858	972.32	C36 H60 O30	A-cyclodextrin	0.00335846	3.45408	90.316	level2	mzCloud	D08846	NA	NA	NA	NA	NA	NA	NA	NA	294272	273130	277787	1.18899e+07	1.00945e+07	1.15083e+07
0.948_122.04813	POS	0.948	122.048	C6 H6 N2 O	Nicotinamide	0.000113905	0.933278	78.0167	level2	mzCloud	C00153	HMDB0001406	Organoheterocyclic compounds	Pyridinecarboxylic acids and derivatives	Pyridines and derivatives	Pyridine and derivatives	Metabolism of cofactors and vitamins	Nicotinate and nicotinamide metabolism	map00760 Nicotinate and nicotinamide metabolism; map01100 Metabolic pathways; map04212 Longevity regulating pathway - worm; map04977 Vitamin digestion and absorption	7.48388e+06	6.15156e+06	5.11955e+06	1.41489e+07	1.2949e+07	1.50637e+07
0.969_118.06300	NEG	0.969	118.063	C5 H10 O3	2-hydroxyvaleric acid	6.69016e-06	0.056666	88.2859	level2	mzCloud	NA	NA	NA	NA	NA	NA	NA	NA	NA	2.47835e+07	1.8856e+07	1.99359e+07	5.49054e+06	4.53118e+06	6.29611e+06
1.569_168.04224	NEG	1.569	168.042	C8 H8 O4	3-hydroxymandelic acid	-1.74392e-05	-0.103779	74.8451	level2	mzCloud	NA	HMDB0000750	Benzenoids	1-hydroxy-4-unsubstituted benzenoids	Phenols	Phenols and derivatives	NA	NA	NA	1.05667e+07	7.733e+06	7.97335e+06	3.24447e+06	3.94502e+06	3.44732e+06
1.851_112.05254	POS	1.851	112.053	C6 H8 O2	Sorbic acid	0.000111877	0.998439	65.1172	level2	mzCloud	D02411	HMDB0029581	Lipids and lipid-like molecules	Fatty acids and conjugates	Fatty Acyls	Fatty acyls[FA]	NA	NA	NA	5.96152e+07	4.27334e+07	4.64507e+07	2.22302e+07	2.13136e+07	2.14113e+07
1.876_182.05786	NEG	1.876	182.058	C9 H10 O4	3,4-dihydroxyphenylpropionic acid	-5.0925e-05	-0.279719	80.2332	level2	mzCloud	C10447	HMDB0000423	Phenylpropanoids and polyketides	NA	Phenylpropanoic acids	Phenylpropanoic acids	Amino acid metabolism	Tyrosine metabolism	map00350 Tyrosine metabolism	1.14397e+07	8.36517e+06	5.50946e+06	1.66185e+07	1.74271e+07	1.8316e+07
2.103_136.03869	POS	2.103	136.039	C5 H4 N4 O	Hypoxanthine	0.000179012	1.31589	86.8647	level2	mzCloud	C00262	HMDB0000157	Organoheterocyclic compounds	Purines and purine derivatives	Imidazopyrimidines	Purines and derivatives	Nucleotide metabolism	Purine metabolism	map00230 Purine metabolism; map01100 Metabolic pathways	3.1007e+06	2.26981e+06	2.28505e+06	2.29595e+07	2.18804e+07	2.28633e+07
2.27_132.07858	NEG	2.27	132.079	C6 H12 O3	2-hydroxycaproic acid	-5.95045e-05	-0.450523	88.8106	level2	mzCloud	NA	HMDB0001624	Lipids and lipid-like molecules	Fatty acids and conjugates	Fatty Acyls	Fatty acyls[FA]	NA	NA	NA	5.51154e+07	4.24469e+07	4.48514e+07	1.26496e+07	1.30908e+07	1.36808e+07
2.519_138.06803	NEG	2.519	138.068	C8 H10 O2	Tyrosol	-5.34712e-05	-0.387282	63.7675	level2	mzCloud	C06044	HMDB0004284	Benzenoids	Tyrosols and derivatives	Phenols	Phenols and derivatives	Amino acid metabolism	Tyrosine metabolism	map00350 Tyrosine metabolism; map01100 Metabolic pathways	865583	674539	745177	2.19712e+06	2.59127e+06	2.63293e+06
2.664_126.03187	POS	2.664	126.032	C6 H6 O3	Maltol	0.000175461	1.3922	84.1629	level2	mzCloud	C11918	HMDB0030776	Organoheterocyclic compounds	Pyranones and derivatives	Pyrans	Organoheterocyclic compounds	Metabolism of terpenoids and polyketides	Polyketide sugar unit biosynthesis	map00523 Polyketide sugar unit biosynthesis; map01130 Biosynthesis of antibiotics	5.68026e+08	5.40833e+08	5.4483e+08	5.3466e+08	5.03033e+08	5.41803e+08
2.67_182.05804	POS	2.67	182.058	C9 H10 O4	Isohomovanillic acid	0.000128103	0.703639	60.6462	level2	mzCloud	NA	HMDB0000333	Benzenoids	Methoxyphenols	Phenols	Phenols and derivatives	NA	NA	NA	5.14903e+06	5.86959e+06	6.65129e+06	2.66822e+07	2.21639e+07	3.31599e+07
2.688_119.07365	POS	2.688	119.074	C8 H9 N	Indoline	0.000148837	1.24996	65.5174	level2	Public	NA	HMDB0253472	NA	NA	NA	NA	NA	NA	NA	6.29259e+07	5.16168e+07	5.26023e+07	7.72197e+06	9.34816e+06	9.0504e+06
2.712_288.08452	POS	2.712	288.085	C12 H16 O8	2-methyl-3-[(2s,3r,4s,5s,6r)-3,4,5-trihydroxy-6-(hydroxymethyl)oxan-2-yl]oxypyran-4-one	3.02171e-06	0.010489	62.7537	level2	Public	NA	NA	NA	NA	NA	NA	NA	NA	NA	6.4476e+06	5.40408e+06	5.54312e+06	8.84786e+07	8.63559e+07	8.92692e+07
2.859_412.22089	POS	2.859	412.221	C23 H34 O5	15-deoxy-<u+0394>12,14-prostaglandin j2-2-glycerol ester	21.9803	56324.9	77.6891	level2	mzCloud	NA	NA	NA	NA	NA	NA	NA	NA	NA	1.8865e+06	1.34909e+06	337899	1.27036e+06	1.37075e+06	1.68117e+06
2.871_166.06296	NEG	2.871	166.063	C9 H10 O3	3-(4-hydroxyphenyl)propionic acid	-3.02184e-05	-0.18197	74.3502	level2	mzCloud	C01744	HMDB0002199	Phenylpropanoids and polyketides	NA	Phenylpropanoic acids	Phenylpropanoic acids	NA	NA	NA	7.34159e+06	6.18472e+06	6.5547e+06	3.70833e+06	3.60666e+06	2.76989e+06
2.949_138.03168	NEG	2.949	138.032	C7 H6 O3	Salicylic acid	-1.32483e-05	-0.0959799	95.4666	level2	mzCloud	C00805	HMDB0001895	Benzenoids	Benzoic acids and derivatives	Benzene and substituted derivatives	Benzene and derivatives	Amino acid metabolism	Phenylalanine metabolism	map00360 Phenylalanine metabolism; map00621 Dioxin degradation; map00624 Polycyclic aromatic hydrocarbon degradation; map00626 Naphthalene degradation; map01053 Biosynthesis of siderophore group nonribosomal peptides; map01061 Biosynthesis of phenylpropanoids; map01070 Biosynthesis of plant hormones; map01100 Metabolic pathways; map01110 Biosynthesis of secondary metabolites; map01120 Microbial m…	1.45096e+07	1.20854e+07	1.26586e+07	4.35352e+07	4.47228e+07	4.46486e+07
3.3_110.03678	NEG	3.3	110.037	C6 H6 O2	Hydroquinone	2.91492e-07	0.00264904	86.5874	level2	BMDB	C00530	HMDB0002434	Benzenoids	Benzenediols	Phenols	Phenols and derivatives	Amino acid metabolism	Tyrosine metabolism	map00350 Tyrosine metabolism; map00361 Chlorocyclohexane and chlorobenzene degradation; map00362 Benzoate degradation; map00363 Bisphenol degradation; map00627 Aminobenzoate degradation; map01100 Metabolic pathways; map01120 Microbial metabolism in diverse environments	860607	747275	790887	3.64422e+06	3.4154e+06	3.25103e+06
3.35_150.06826	POS	3.35	150.068	C9 H10 O2	4'-methoxyacetophenone	0.000181259	1.20785	80.3183	level2	mzCloud	NA	HMDB0032570	Organic oxygen compounds	Carbonyl compounds	Organooxygen compounds	Organic oxygen compounds	NA	NA	NA	1.21368e+07	1.15092e+07	1.0722e+07	5.33248e+06	3.34256e+06	3.81944e+06
3.398_164.04749	POS	3.398	164.047	C9 H8 O3	2-hydroxycinnamic acid	0.000141232	0.86092	84.9502	level2	mzCloud	C01772	HMDB0002641	Phenylpropanoids and polyketides	Hydroxycinnamic acids and derivatives	Cinnamic acids and derivatives	Polyketides[PK]	Amino acid metabolism	Phenylalanine metabolism	map00360 Phenylalanine metabolism; map00940 Phenylpropanoid biosynthesis; map01100 Metabolic pathways; map01110 Biosynthesis of secondary metabolites; map01120 Microbial metabolism in diverse environments	6.95629e+06	5.69582e+06	5.93947e+06	7.15966e+06	6.06643e+06	6.07375e+06
3.404_138.03171	NEG	3.404	138.032	C7 H6 O3	4-hydroxybenzoic acid	1.2696e-05	0.0919791	89.7788	level2	mzCloud	C00156	HMDB0000500	Benzenoids	Benzoic acids and derivatives	Benzene and substituted derivatives	Benzene and derivatives	Metabolism of cofactors and vitamins	Ubiquinone and other terpenoid-quinone biosynthesis	map00130 Ubiquinone and other terpenoid-quinone biosynthesis; map00362 Benzoate degradation; map00363 Bisphenol degradation; map00623 Toluene degradation; map00627 Aminobenzoate degradation; map00790 Folate biosynthesis; map01061 Biosynthesis of phenylpropanoids; map01100 Metabolic pathways; map01110 Biosynthesis of secondary metabolites; map01120 Microbial metabolism in diverse environments; map…	5.40758e+06	4.86405e+06	4.77335e+06	9.18504e+06	9.47783e+06	9.26634e+06
3.492_196.07351	NEG	3.492	196.074	C10 H12 O4	2-hydroxy-4-(4-hydroxyphenyl)butanoic acid	-5.26255e-05	-0.268397	66.5588	level2	Public	NA	NA	NA	NA	NA	NA	NA	NA	NA	2.77012e+09	2.31807e+09	2.34999e+09	1.52093e+09	1.61973e+09	1.60805e+09
3.539_154.02670	NEG	3.539	154.027	C7 H6 O4	Gentisic acid	8.90957e-05	0.578444	83.5969	level2	mzCloud	C00628	HMDB0000152	Benzenoids	Benzoic acids and derivatives	Benzene and substituted derivatives	Benzene and derivatives	Amino acid metabolism	Tyrosine metabolism	map00350 Tyrosine metabolism; map00362 Benzoate degradation; map00626 Naphthalene degradation; map01100 Metabolic pathways; map01120 Microbial metabolism in diverse environments	641736	649236	574716	3.61911e+06	3.92195e+06	3.64246e+06
3.59_145.05292	POS	3.59	145.053	C9 H7 N O	8-hydroxyquinoline	0.00015299	1.05472	77.8755	level2	mzCloud	C19434	NA	NA	NA	NA	NA	NA	NA	NA	7.37656e+06	5.95737e+06	5.98812e+06	2.05332e+07	2.04163e+07	2.10084e+07
3.673_145.05274	NEG	3.673	145.053	C9 H7 N O	2-hydroxyquinoline	-2.36988e-05	-0.163381	61.1757	level2	Public	NA	NA	NA	NA	NA	NA	NA	NA	NA	5.95029e+06	5.07177e+06	5.19228e+06	1.48653e+07	1.60383e+07	1.61727e+07
3.755_148.05261	POS	3.755	148.053	C9 H10 O3	3-(2-hydroxyphenyl)propanoate	-18.0104	-108455	74.0275	level2	BMDB	C01198	HMDB0033752	Phenylpropanoids and polyketides	NA	Phenylpropanoic acids	Phenylpropanoic acids	Amino acid metabolism	Phenylalanine metabolism	map00360 Phenylalanine metabolism; map00624 Polycyclic aromatic hydrocarbon degradation; map01100 Metabolic pathways; map01120 Microbial metabolism in diverse environments	3.14675e+06	2.6609e+06	2.53963e+06	3.5961e+06	2.87612e+06	2.79513e+06
3.838_167.05842	POS	3.838	167.058	C8 H9 N O3	Pyridoxal	0.000175406	1.04997	76.5313	level2	mzCloud	C00250	HMDB0001545	Organoheterocyclic compounds	Pyridine carboxaldehydes	Pyridines and derivatives	Pyridine and derivatives	Metabolism of cofactors and vitamins	Vitamin B6 metabolism	map00750 Vitamin B6 metabolism; map01100 Metabolic pathways; map01120 Microbial metabolism in diverse environments; map04977 Vitamin digestion and absorption	2.86341e+06	2.56817e+06	2.54513e+06	224701	276074	180156
4.043_135.06860	POS	4.043	135.069	C8 H9 N O	N-benzylformamide	0.000183214	1.35645	68.2588	level2	mzCloud	C15561	NA	NA	NA	NA	NA	NA	NA	NA	1.21549e+06	1.23686e+06	1.23506e+06	3.46976e+06	3.16738e+06	3.43433e+06
4.066_168.06892	POS	4.066	168.069	C11 H8 N2	Norharman	0.000167757	0.998142	75.8682	level2	mzCloud	C20157	HMDB0012897	Organoheterocyclic compounds	Pyridoindoles	Indoles and derivatives	Indole and derivatives	NA	NA	NA	124139	75718.9	81991.2	3.75837e+06	3.86442e+06	3.58147e+06
4.125_192.04244	POS	4.125	192.042	C10 H8 O4	Scopoletin	0.000185843	0.967721	66.1215	level2	mzCloud	C01752	HMDB0034344	Phenylpropanoids and polyketides	Hydroxycoumarins	Coumarins and derivatives	Coumarins and derivatives	Biosynthesis of other secondary metabolites	Phenylpropanoid biosynthesis	map00940 Phenylpropanoid biosynthesis; map01061 Biosynthesis of phenylpropanoids; map01110 Biosynthesis of secondary metabolites	244313	161091	150366	2.13266e+07	1.78414e+07	1.8865e+07
4.13_168.04224	NEG	4.13	168.042	C8 H8 O4	Homogentisic acid	-1.37903e-05	-0.0820642	68.8433	level2	mzCloud	C00544	HMDB0000130	Benzenoids	Phenylacetic acids	Benzene and substituted derivatives	Benzene and derivatives	Metabolism of cofactors and vitamins	Ubiquinone and other terpenoid-quinone biosynthesis	map00130 Ubiquinone and other terpenoid-quinone biosynthesis; map00350 Tyrosine metabolism; map00643 Styrene degradation; map01100 Metabolic pathways; map01120 Microbial metabolism in diverse environments	1.19161e+06	990564	976146	1.52388e+07	1.63916e+07	1.58992e+07
4.178_120.05764	POS	4.178	120.058	C8 H8 O	Acetophenone	0.000128021	1.06633	84.8086	level2	mzCloud	C07113	HMDB0033910	Organic oxygen compounds	Carbonyl compounds	Organooxygen compounds	Organic oxygen compounds	Xenobiotics biodegradation and metabolism	Ethylbenzene degradation	map00642 Ethylbenzene degradation; map01120 Microbial metabolism in diverse environments; map01220 Degradation of aromatic compounds	1.68076e+07	1.34378e+07	1.38554e+07	7.52168e+06	7.4019e+06	8.08735e+06
4.296_126.03182	POS	4.296	126.032	C6 H6 O3	Phloroglucinol	0.000130482	1.03531	79.2972	level2	mzCloud	C02183	HMDB0013675	Benzenoids	Benzenetriols and derivatives	Phenols	Phenols and derivatives	Xenobiotics biodegradation and metabolism	Aminobenzoate degradation	map00627 Aminobenzoate degradation; map01120 Microbial metabolism in diverse environments	2.9911e+08	3.49726e+08	1.38298e+09	3.90199e+08	3.40444e+08	3.74259e+08
4.306_152.04737	NEG	4.306	152.047	C8 H8 O3	2-hydroxyphenylacetic acid	2.29029e-05	0.15063	81.8792	level2	mzCloud	C05852	HMDB0000669	Benzenoids	Phenylacetic acids	Benzene and substituted derivatives	Benzene and derivatives	Amino acid metabolism	Phenylalanine metabolism	map00360 Phenylalanine metabolism; map00643 Styrene degradation; map01100 Metabolic pathways; map01120 Microbial metabolism in diverse environments	1.90798e+06	1.28273e+06	1.53184e+06	1.24517e+07	1.42775e+07	1.43448e+07
4.402_160.05258	POS	4.402	160.053	C10 H10 O3	3-methoxycinnamic acid	-18.0104	-101146	71.0285	level2	mzCloud	NA	NA	NA	NA	NA	NA	NA	NA	NA	7.23116e+06	6.00105e+06	6.10485e+06	2.70646e+06	2.18321e+06	2.37145e+06
4.414_250.12036	NEG	4.414	250.12	C14 H18 O4	Trolox	-0.000149224	-0.59661	75.7507	level2	mzCloud	NA	NA	NA	NA	NA	NA	NA	NA	NA	1.2951e+06	1.03432e+06	1.22345e+06	923691	1.00342e+06	1.10798e+06
4.542_152.12025	POS	4.542	152.12	C10 H16 O	Citral	0.000138812	0.912513	84.5355	level2	mzCloud	C01499	HMDB0035078	Lipids and lipid-like molecules	Monoterpenoids	Prenol lipids	Terpenoids	Metabolism of terpenoids and polyketides	Geraniol degradation	map00281 Geraniol degradation; map01062 Biosynthesis of terpenoids and steroids; map01110 Biosynthesis of secondary metabolites; map01130 Biosynthesis of antibiotics	7.68599e+06	6.36591e+06	6.28247e+06	1.63981e+07	1.64983e+07	1.73749e+07
4.647_210.12338	POS	4.647	210.123	C12 H18 O3	Jasmonic acid	-0.00221096	-10.5221	66.2187	level2	mzCloud	C08491	HMDB0032797	Lipids and lipid-like molecules	Lineolic acids and derivatives	Fatty Acyls	Fatty acyls[FA]	Lipid metabolism	alpha-Linolenic acid metabolism	map00592 alpha-Linolenic acid metabolism; map01060 Biosynthesis of plant secondary metabolites; map01070 Biosynthesis of plant hormones; map01100 Metabolic pathways; map01110 Biosynthesis of secondary metabolites; map04075 Plant hormone signal transduction	2.2247e+06	2.07536e+06	2.07942e+06	6.41134e+06	6.64001e+06	6.67043e+06
4.698_168.04224	NEG	4.698	168.042	C8 H8 O4	5-methoxysalicylic acid	-1.96521e-05	-0.116947	87.6424	level2	mzCloud	NA	HMDB0001868	Benzenoids	Benzoic acids and derivatives	Benzene and substituted derivatives	Benzene and derivatives	NA	NA	NA	4.28297e+06	3.39773e+06	3.51441e+06	1.4456e+06	1.81049e+06	1.60543e+06
4.699_148.08899	POS	4.699	148.089	C10 H12 O	Trans-anethole	0.000176062	1.1889	75.1277	level2	mzCloud	C10428	NA	Phenylpropanoids	Others	Monolignols	Phenylpropanoids	Biosynthesis of other secondary metabolites	Phenylpropanoid biosynthesis	map00940 Phenylpropanoid biosynthesis	3.12995e+06	1.09779e+07	1.09175e+07	7.78558e+07	8.33552e+07	8.80754e+07
4.787_94.04199	POS	4.787	94.042	C6 H8 O2	Sorbate	-18.0104	-160732	65.2254	level2	BMDB	NA	NA	NA	NA	NA	NA	NA	NA	NA	495782	2.79555e+06	3.12154e+06	3.71868e+06	3.77072e+06	3.68385e+06
4.791_194.05781	NEG	4.791	194.058	C10 H10 O4	Isoferulic acid	-9.54175e-05	-0.491696	78.1282	level2	mzCloud	C10470	HMDB0000955	Phenylpropanoids and polyketides	Hydroxycinnamic acids and derivatives	Cinnamic acids and derivatives	Polyketides[PK]	NA	NA	NA	585087	151949	125160	8.78775e+06	7.96996e+06	7.63115e+06
4.793_106.04199	POS	4.793	106.042	C7 H8 O2	4-methylcatechol	-18.0104	-145184	91.1734	level2	BMDB	C06730	HMDB0000873	Benzenoids	Benzenediols	Phenols	Phenols and derivatives	Xenobiotics biodegradation and metabolism	Xylene degradation	map00622 Xylene degradation; map00623 Toluene degradation; map00626 Naphthalene degradation; map01100 Metabolic pathways; map01120 Microbial metabolism in diverse environments; map01220 Degradation of aromatic compounds	1.5317e+07	1.32598e+07	1.32515e+07	3.78747e+07	3.84485e+07	4.17997e+07
4.842_161.08430	POS	4.842	161.084	C10 H11 N O	3-(2-hydroxyethyl)indole	0.00023495	1.45855	71.677	level2	mzCloud	C00955	HMDB0003447	Organoheterocyclic compounds	Indoles	Indoles and derivatives	Indoles	Amino acid metabolism	Tryptophan metabolism	map00380 Tryptophan metabolism	1.73758e+07	1.45374e+07	1.44322e+07	2.65671e+07	2.6742e+07	2.74898e+07
4.845_150.10466	POS	4.845	150.105	C10 H14 O	Carvone	0.000195155	1.30013	63.4772	level2	mzCloud	NA	NA	NA	NA	NA	NA	NA	NA	NA	1.55184e+06	1.81371e+06	690114	4.44989e+06	3.03286e+06	3.59878e+06
4.848_166.06327	POS	4.848	166.063	C9 H10 O3	Apocynin	0.000277386	1.67037	77.9047	level2	mzCloud	C11380	NA	PK Polyketides	PK1202 Flavans, Flavanols and Leucoanthocyanidins	PK12 Flavonoids	Polyketides[PK]	NA	NA	NA	2.36869e+07	1.90228e+07	1.95259e+07	9.57253e+06	9.18217e+06	9.846e+06
4.851_130.04204	POS	4.851	130.042	C9 H8 O2	Trans-cinnamic acid	-18.0104	-121649	63.9435	level2	Public	C10438	HMDB0000930	Phenylpropanoids and polyketides	Cinnamic acids	Cinnamic acids and derivatives	Polyketides[PK]	NA	NA	NA	2.3347e+07	2.02926e+07	2.13883e+07	1.30527e+07	1.31472e+07	1.35683e+07
4.865_432.10591	POS	4.865	432.106	C21 H20 O10	Vitexin	0.000259786	0.601211	81.596	level2	mzCloud	C01460	NA	Flavonoids	Flavones	Flavonoids	Flavonoids	Biosynthesis of other secondary metabolites	Flavonoid biosynthesis	map00941 Flavonoid biosynthesis; map00944 Flavone and flavonol biosynthesis	4.72579e+06	3.40197e+06	3.77001e+06	2.16716e+06	2.21817e+06	2.05538e+06
4.872_198.05276	NEG	4.872	198.053	C9 H10 O5	Syringic acid	-5.95026e-05	-0.300438	81.7244	level2	mzCloud	C10833	HMDB0002085	Benzenoids	Benzoic acids and derivatives	Benzene and substituted derivatives	Benzene and derivatives	Xenobiotics biodegradation and metabolism	Aminobenzoate degradation	map00627 Aminobenzoate degradation; map01120 Microbial metabolism in diverse environments	2.6406e+07	2.05548e+07	2.11633e+07	1.05279e+07	1.11929e+07	1.12989e+07
4.879_152.04747	POS	4.879	152.047	C8 H8 O3	2-anisic acid	0.000128735	0.846678	89.9968	level2	mzCloud	NA	HMDB0032604	Benzenoids	Benzoic acids and derivatives	Benzene and substituted derivatives	Benzene and derivatives	NA	NA	NA	4.89586e+08	4.12495e+08	4.17522e+08	1.45038e+08	1.46566e+08	1.55667e+08
4.926_432.10558	NEG	4.926	432.106	C21 H20 O10	3-genistein-8-c-glucoside	-6.80274e-05	-0.157432	69.1334	level2	Public	NA	NA	NA	NA	NA	NA	NA	NA	NA	1.89762e+06	1.53544e+06	1.5758e+06	1.32216e+06	1.31064e+06	1.13617e+06
4.986_136.05259	POS	4.986	136.053	C8 H8 O2	3-methoxybenzaldehyde	0.000162622	1.19529	89.2	level2	mzCloud	NA	HMDB0031459	Benzenoids	Benzoyl derivatives	Benzene and substituted derivatives	Benzene and derivatives	NA	NA	NA	2.3118e+08	2.09041e+08	2.06546e+08	1.47028e+08	1.44852e+08	1.49333e+08
4.986_160.05259	POS	4.986	160.053	C10 H10 O3	4-methoxycinnamic acid	-18.0104	-101146	86.5876	level2	mzCloud	NA	HMDB0002040	Phenylpropanoids and polyketides	Cinnamic acids	Cinnamic acids and derivatives	Polyketides[PK]	NA	NA	NA	4.77984e+07	4.24891e+07	4.21573e+07	2.92573e+07	2.93361e+07	3.04248e+07
4.996_264.13588	NEG	4.996	264.136	C15 H20 O4	(<u+00b1>)-abscisic acid	-0.000282988	-1.07137	95.3879	level2	mzCloud	NA	NA	NA	NA	NA	NA	NA	NA	NA	1.22142e+06	925518	1.02025e+06	4.56955e+06	5.09665e+06	5.04685e+06
5.101_134.07334	POS	5.101	134.073	C9 H10 O	4-ethylbenzaldehyde	0.000172862	1.28931	82.4112	level2	mzCloud	NA	HMDB0032024	Benzenoids	Benzoyl derivatives	Benzene and substituted derivatives	Benzene and derivatives	NA	NA	NA	2.35127e+07	2.2376e+07	2.2397e+07	7.10715e+06	7.2411e+06	7.52657e+06
5.181_166.06295	NEG	5.181	166.063	C9 H10 O3	Isopeonol	-4.27949e-05	-0.257703	69.9917	level2	Public	NA	NA	NA	NA	NA	NA	NA	NA	NA	1.04237e+08	8.47577e+07	8.73363e+07	2.29283e+07	2.56269e+07	2.56252e+07
5.211_206.05811	POS	5.211	206.058	C11 H12 O5	Sinapinic acid	-18.0104	-80378.8	63.2988	level2	mzCloud	C00482	HMDB0032616	Phenylpropanoids and polyketides	Hydroxycinnamic acids and derivatives	Cinnamic acids and derivatives	Polyketides[PK]	Biosynthesis of other secondary metabolites	Phenylpropanoid biosynthesis	map00940 Phenylpropanoid biosynthesis; map01061 Biosynthesis of phenylpropanoids; map01100 Metabolic pathways; map01110 Biosynthesis of secondary metabolites	2.21702e+06	1.91444e+06	2.0196e+06	3.00709e+07	2.99035e+07	2.8857e+07
5.349_138.10460	POS	5.349	138.105	C9 H14 O	Isophorone	0.000139801	1.01228	87.3248	level2	mzCloud	C14743	HMDB0031195	Organic oxygen compounds	Carbonyl compounds	Organooxygen compounds	Organic oxygen compounds	NA	NA	NA	2.34737e+06	1.85389e+06	2.11802e+06	8.1059e+06	8.14333e+06	8.24375e+06
5.565_152.04750	POS	5.565	152.048	C8 H8 O3	4-anisic acid	0.000158495	1.04241	84.4017	level2	mzCloud	C02519	HMDB0001101	Benzenoids	Benzoic acids and derivatives	Benzene and substituted derivatives	Benzene and derivatives	Xenobiotics biodegradation and metabolism	Benzoate degradation	map00362 Benzoate degradation; map01220 Degradation of aromatic compounds	1.26383e+07	1.04782e+07	1.26465e+07	7.41704e+06	7.39636e+06	7.8092e+06
5.619_208.07375	POS	5.619	208.074	C11 H12 O4	3,4-dimethoxycinnamic acid	0.000192482	0.925065	76.113	level2	mzCloud	NA	HMDB0034315	Phenylpropanoids and polyketides	Hydroxycinnamic acids and derivatives	Cinnamic acids and derivatives	Polyketides[PK]	NA	NA	NA	1.86487e+07	1.50665e+07	1.57442e+07	9.37467e+06	8.99901e+06	9.31442e+06
5.847_166.09956	POS	5.847	166.1	C10 H14 O2	Perillic acid	0.000180636	1.08752	66.9536	level2	Decode	C11924	HMDB0004586	Lipids and lipid-like molecules	Monoterpenoids	Prenol lipids	Terpenoids	Metabolism of terpenoids and polyketides	Limonene and pinene degradation	map00903 Limonene and pinene degradation	1.84561e+06	1.7493e+06	3.32983e+06	3.40863e+06	5.97137e+06	3.59965e+06
5.923_122.07329	POS	5.923	122.073	C8 H10 O	1-phenylethanol	0.000125256	1.02608	64.5639	level2	BMDB	C07112	HMDB0032619	Benzenoids	NA	Benzene and substituted derivatives	Benzene and derivatives	NA	NA	NA	7.04107e+06	6.53909e+06	6.56438e+06	4.43877e+06	4.07786e+06	5.9157e+06
5.933_150.06825	POS	5.933	150.068	C9 H10 O2	(2s,3s)-(-)-3-phenylglycidol	0.000166999	1.11282	88.3336	level2	mzCloud	NA	NA	NA	NA	NA	NA	NA	NA	NA	5.16518e+07	4.09015e+07	4.89988e+07	8.39154e+06	3.09344e+06	8.72948e+06
6.031_182.05813	POS	6.031	182.058	C9 H10 O4	3,5-dimethoxybenzoic acid	0.000223345	1.22678	91.4806	level2	mzCloud	NA	NA	NA	NA	NA	NA	NA	NA	NA	7.25268e+06	6.28295e+06	6.07664e+06	5.38383e+06	4.82969e+06	4.96219e+06
6.148_164.08391	POS	6.148	164.084	C10 H12 O2	4-phenylbutyric acid	0.000182852	1.11438	80.4372	level2	mzCloud	C21793	HMDB0000543	Benzenoids	NA	Benzene and substituted derivatives	Benzene and derivatives	NA	NA	NA	1.13138e+07	9.52332e+06	9.79512e+06	2.35778e+07	2.16601e+07	2.49151e+07
6.354_286.04754	NEG	6.354	286.048	C15 H10 O6	Luteolin	-0.000201487	-0.704383	88.1525	level2	mzCloud	C01514	HMDB0005800	Phenylpropanoids and polyketides	Flavones	Flavonoids	Flavonoids	Biosynthesis of other secondary metabolites	Flavonoid biosynthesis	map00941 Flavonoid biosynthesis; map00944 Flavone and flavonol biosynthesis; map01100 Metabolic pathways; map01110 Biosynthesis of secondary metabolites	1.90649e+07	1.91329e+07	1.37467e+07	5.09783e+06	6.22002e+06	6.12254e+06
6.38_272.06821	NEG	6.38	272.068	C15 H12 O5	Naringenin	-0.000267181	-0.982035	78.3128	level2	mzCloud	NA	NA	NA	NA	NA	NA	NA	NA	NA	4.31882e+07	3.42296e+07	3.49177e+07	4.44152e+07	4.75111e+07	4.95586e+07
6.981_350.11301	POS	6.981	350.113	C19 H20 O5	Ncgc00095690-03!(8,8-dimethyl-2-oxo-9,10-dihydropyrano[2,3-h]chromen-9-yl) (z)-2-methylbut-2-enoate [iin-based on: ccmslib00000846617]	21.9819	66991.3	69.387	level2	Public	NA	NA	NA	NA	NA	NA	NA	NA	NA	7.48214e+06	7.05888e+06	6.83409e+06	2.12307e+06	2.06622e+06	2.20635e+06
7.461_256.07337	NEG	7.461	256.073	C15 H12 O4	5,7-dihydroxyflavanone	-0.000188894	-0.737654	66.4323	level2	Public	NA	NA	NA	NA	NA	NA	NA	NA	NA	2.93953e+07	2.27902e+07	2.25873e+07	2.57859e+07	2.50454e+07	2.69322e+07
7.526_229.24063	POS	7.526	229.241	C14 H31 N O	N,n-dimethyldodecylamine n-oxide	6.64496e-05	0.289868	71.543	level2	Public	NA	NA	NA	NA	NA	NA	NA	NA	NA	3.61015e+07	4.40992e+07	4.17123e+07	4.31652e+07	6.1449e+07	3.49388e+07
7.634_270.05288	POS	7.634	270.053	C15 H10 O5	Galangin	5.69404e-05	0.210849	82.9369	level2	mzCloud	C10044	HMDB0029521	Phenylpropanoids and polyketides	Flavones	Flavonoids	Flavonoids	Biosynthesis of other secondary metabolites	Flavonoid biosynthesis	map00941 Flavonoid biosynthesis	3.50861e+06	2.8931e+06	2.86623e+06	3.3344e+06	3.2402e+06	3.27492e+06
7.672_254.05767	NEG	7.672	254.058	C15 H10 O4	Chrysin	-0.000241789	-0.951709	95.1112	level2	mzCloud	C10028	HMDB0036619	Phenylpropanoids and polyketides	Flavones	Flavonoids	Flavonoids	Biosynthesis of other secondary metabolites	Flavonoid biosynthesis	map00941 Flavonoid biosynthesis	2.00024e+07	1.49189e+07	1.42363e+07	1.34716e+07	1.26252e+07	1.3434e+07
7.738_284.06855	POS	7.738	284.069	C16 H12 O5	Wogonin	7.2225e-05	0.254252	72.2019	level2	mzCloud	C10197	NA	Flavonoids	Flavones	Flavonoids	Flavonoids	NA	NA	NA	1.54439e+06	988721	1.11376e+06	1.05085e+06	1.11995e+06	1.08514e+06
7.871_270.05253	NEG	7.871	270.053	C15 H10 O5	Genistein	-0.000290629	-1.07619	82.6311	level2	mzCloud	C06563	HMDB0003217	Phenylpropanoids and polyketides	Isoflav-2-enes	Isoflavonoids	Flavonoids	Biosynthesis of other secondary metabolites	Isoflavonoid biosynthesis	map00943 Isoflavonoid biosynthesis; map01061 Biosynthesis of phenylpropanoids; map01100 Metabolic pathways; map01110 Biosynthesis of secondary metabolites	1.12177e+07	8.41927e+06	8.47178e+06	8.76151e+06	8.72186e+06	9.01755e+06
7.948_284.06827	NEG	7.948	284.068	C16 H12 O5	Glycitein	-0.000204221	-0.718915	74.3502	level2	mzCloud	C14536	HMDB0005781	Phenylpropanoids and polyketides	Isoflav-2-enes	Isoflavonoids	Flavonoids	Biosynthesis of other secondary metabolites	Isoflavonoid biosynthesis	map00943 Isoflavonoid biosynthesis; map01110 Biosynthesis of secondary metabolites	2.65906e+06	1.96369e+06	1.85486e+06	1.98921e+06	1.98634e+06	2.00125e+06
0.554_131.99099	POS	0.554	131.991	C5 H12 N2 O2	D-ornithine	-0.0988854	-748.622	38.1394	level3	BMDB	C00515	HMDB0003374	Organic acids and derivatives	Amino acids, peptides, and analogues	Carboxylic acids and derivatives	Amino acids, peptides, and analogues	Metabolism of other amino acids	D-Arginine and D-ornithine metabolism	map00472 D-Arginine and D-ornithine metabolism; map00997 Biosynthesis of various secondary metabolites - part 3; map01100 Metabolic pathways	6.48812e+06	5.44684e+06	5.33961e+06	1.54772e+07	1.68409e+07	1.65816e+07
0.554_155.00698	POS	0.554	155.007	C6 H9 N3 O2	L-histidine	-0.0624917	-402.992	17.7235	level3	BMDB	C00135	HMDB0000177	Organic acids and derivatives	Amino acids, peptides, and analogues	Carboxylic acids and derivatives	Amino acids	Amino acid metabolism	Histidine metabolism	map00340 Histidine metabolism; map00410 beta-Alanine metabolism; map00970 Aminoacyl-tRNA biosynthesis; map01060 Biosynthesis of plant secondary metabolites; map01065 Biosynthesis of alkaloids derived from histidine and purine; map01100 Metabolic pathways; map01110 Biosynthesis of secondary metabolites; map01230 Biosynthesis of amino acids; map02010 ABC transporters; map04974 Protein digestion and…	1.8637e+06	1.45494e+06	1.4535e+06	4.12435e+06	4.51993e+06	4.4021e+06
0.642_566.05607	NEG	0.642	566.056	C15 H24 N2 O17 P2	Glucose-uridine-c1,5'-diphosphate	0.00105308	1.86038	40.8264	level3	Public	NA	HMDB0259387	NA	NA	NA	NA	NA	NA	NA	1.17818e+06	889116	804406	391509	302158	429673
0.651_174.05289	NEG	0.651	174.053	C7 H10 O5	Shikimic acid	6.22346e-05	0.357562	44.1752	level3	Public	C00493	HMDB0003070	Organic oxygen compounds	Alcohols and polyols	Organooxygen compounds	Alcohols	Amino acid metabolism	Phenylalanine, tyrosine and tryptophan biosynthesis	map00400 Phenylalanine, tyrosine and tryptophan biosynthesis; map01060 Biosynthesis of plant secondary metabolites; map01061 Biosynthesis of phenylpropanoids; map01063 Biosynthesis of alkaloids derived from shikimate pathway; map01070 Biosynthesis of plant hormones; map01100 Metabolic pathways; map01110 Biosynthesis of secondary metabolites; map01130 Biosynthesis of antibiotics; map01230 Biosynth…	4.18555e+06	2.89451e+06	2.43055e+06	1.13294e+07	1.19604e+07	1.12379e+07
0.664_166.04773	NEG	0.664	166.048	C6 H6 N4 O2	7-methylxanthine	-0.00134397	-8.09383	51.9068	level3	mzCloud	C16353	HMDB0001991	Organoheterocyclic compounds	Purines and purine derivatives	Imidazopyrimidines	Purines and derivatives	Biosynthesis of other secondary metabolites	Caffeine metabolism	map00232 Caffeine metabolism; map01100 Metabolic pathways; map01110 Biosynthesis of secondary metabolites; map01120 Microbial metabolism in diverse environments	3.97345e+07	3.53858e+07	3.58126e+07	5.18388e+07	4.17955e+07	4.50318e+07
0.686_144.04227	POS	0.686	144.042	C6 H10 O5	3-hydroxy-3-methylglutaric acid	-18.0105	-111140	59.6903	level3	BMDB	C03761	HMDB0000355	Lipids and lipid-like molecules	Fatty acids and conjugates	Fatty Acyls	Fatty acyls[FA]	NA	NA	NA	1.81558e+09	1.92078e+09	1.86273e+09	1.64549e+09	1.60268e+09	1.60417e+09
0.69_88.05254	POS	0.69	88.0525	C4 H8 O2	Ethyl acetate	0.0001094	1.24244	16.0498	level3	Decode	C00849	HMDB0031217	Organic acids and derivatives	Carboxylic acid derivatives	Carboxylic acids and derivatives	Organic acids	NA	NA	NA	2.65604e+07	2.78038e+07	2.68618e+07	2.83992e+07	2.71604e+07	5.77617e+06
0.691_145.07393	POS	0.691	145.074	C6 H11 N O3	4-acetamidobutanoate	3.72714e-05	0.256913	47.2884	level3	BMDB	C02946	HMDB0003681	Organic acids and derivatives	Amino acids, peptides, and analogues	Carboxylic acids and derivatives	Amino acids, peptides, and analogues	Amino acid metabolism	Arginine and proline metabolism	map00330 Arginine and proline metabolism; map01100 Metabolic pathways	4.60617e+06	4.06385e+06	4.18127e+06	9.73674e+06	1.19968e+07	1.20168e+07
0.692_128.04734	POS	0.692	128.047	C6 H10 O4	2-methylglutaric acid	-18.0106	-123311	19.4161	level3	BMDB	NA	HMDB0000422	Lipids and lipid-like molecules	Fatty acids and conjugates	Fatty Acyls	Fatty acyls[FA]	NA	NA	NA	1.20569e+08	1.23267e+08	1.19513e+08	1.35132e+08	1.30884e+08	1.33569e+08
0.692_132.04225	NEG	0.692	132.042	C5 H8 O4	Methylsuccinic acid	-1.31378e-05	-0.0994967	37.1682	level3	mzCloud	NA	HMDB0001844	Lipids and lipid-like molecules	Fatty acids and conjugates	Fatty Acyls	Fatty acyls[FA]	NA	NA	NA	4.44898e+08	4.56835e+08	4.37922e+08	4.9281e+08	4.80993e+08	4.92518e+08
0.694_90.03168	NEG	0.694	90.0317	C3 H6 O3	Dl-lactic acid	-1.44924e-05	-0.16097	53.6569	level3	mzCloud	C01432	HMDB0144295	Organic acids and derivatives	Alpha hydroxy acids and derivatives	Hydroxy acids and derivatives	Organic acids	NA	NA	NA	2.77836e+09	2.86097e+09	2.75052e+09	2.52868e+09	2.46751e+09	2.48091e+09
0.703_147.05318	NEG	0.703	147.053	C5 H7 N O3	4-oxoproline	18.0106	139571	58.8203	level3	mzCloud	C01877	NA	NA	NA	NA	NA	Amino acid metabolism	Arginine and proline metabolism	map00330 Arginine and proline metabolism; map01100 Metabolic pathways	410294	485176	483418	529920	540728	493323
0.712_291.09528	NEG	0.712	291.095	C11 H19 N O9	N-acetylneuraminate	-18.0107	-58267.1	17.8773	level3	BMDB	C00270	HMDB0000230	Organic oxygen compounds	Carbohydrates and carbohydrate conjugates	Organooxygen compounds	Carbohydrates	Carbohydrate metabolism	Amino sugar and nucleotide sugar metabolism	map00520 Amino sugar and nucleotide sugar metabolism; map01100 Metabolic pathways	1.68908e+07	1.67702e+07	1.68808e+07	3.79215e+07	3.98136e+07	3.89488e+07
0.717_142.06317	POS	0.717	142.063	C7 H12 O4	Pimelic acid	-18.0104	-112513	56.6276	level3	Decode	C02656	HMDB0000857	Lipids and lipid-like molecules	Fatty acids and conjugates	Fatty Acyls	Fatty acyls[FA]	Metabolism of cofactors and vitamins	Biotin metabolism	map00780 Biotin metabolism; map01100 Metabolic pathways	2.87226e+06	3.17512e+06	3.33301e+06	9.65985e+06	7.52685e+06	9.07634e+06
0.719_128.05855	POS	0.719	128.059	C5 H11 N3 O2	4-guanidinobutyric acid	-17.0266	-117356	62.1327	level3	mzCloud	C01035	HMDB0003464	Organic acids and derivatives	Amino acids, peptides, and analogues	Carboxylic acids and derivatives	Amino acids, peptides, and analogues	Amino acid metabolism	Arginine and proline metabolism	map00330 Arginine and proline metabolism; map01100 Metabolic pathways	261283	288790	279835	534111	714294	774139
0.721_313.11583	POS	0.721	313.116	C14 H17 N O6	(r)-prunasin	18.0102	61029.8	32.5526	level3	mzCloud	NA	HMDB0035022	Organic oxygen compounds	Carbohydrates and carbohydrate conjugates	Organooxygen compounds	Carbohydrates	NA	NA	NA	888594	1.05843e+06	484052	5.63114e+06	6.67971e+06	4.90112e+06
0.727_112.01607	NEG	0.727	112.016	C5 H4 O3	3-furoic acid	2.30047e-05	0.20537	55.1438	level3	mzCloud	NA	HMDB0000444	Organoheterocyclic compounds	Furoic acid and derivatives	Furans	Organoheterocyclic compounds	NA	NA	NA	2.28915e+07	2.17819e+07	1.77359e+07	2.35743e+07	2.4555e+07	1.19179e+07
0.73_211.12104	POS	0.73	211.121	C11 H20 N2 O3	Prolylleucine	-17.0263	-74628.7	42.1636	level3	mzCloud	NA	NA	NA	NA	NA	NA	NA	NA	NA	511999	641343	556028	6.70235e+06	6.24941e+06	6.26903e+06
0.744_358.09012	POS	0.744	358.09	C12 H22 O11	<df>-gentiobiose	15.9739	46691.5	42.8681	level3	Public	NA	NA	NA	NA	NA	NA	NA	NA	NA	4.09495e+07	1.19012e+08	1.44769e+08	8.46875e+07	8.28365e+07	8.58139e+07
0.753_203.07942	POS	0.753	203.079	C8 H15 N O6	N-acetyl-d-galactosamine	-18.0105	-81462.4	21.2434	level3	BMDB	C01074	HMDB0000212	Organic oxygen compounds	Carbohydrates and carbohydrate conjugates	Organooxygen compounds	Carbohydrates	NA	NA	map05146 Amoebiasis	1.92302e+07	3.07244e+07	1.18175e+07	1.18544e+07	2.38883e+07	1.14675e+07
0.939_176.06857	NEG	0.939	176.069	C7 H12 O5	2-isopropylmalic acid	9.76958e-05	0.554874	31.2485	level3	mzCloud	C02504	HMDB0000402	Lipids and lipid-like molecules	Fatty acids and conjugates	Fatty Acyls	Fatty acyls[FA]	Amino acid metabolism	Valine, leucine and isoleucine biosynthesis	map00290 Valine, leucine and isoleucine biosynthesis; map00620 Pyruvate metabolism; map01100 Metabolic pathways; map01110 Biosynthesis of secondary metabolites; map01210 2-Oxocarboxylic acid metabolism; map01230 Biosynthesis of amino acids	2.34934e+06	1.82948e+06	1.58064e+06	6.19358e+06	8.43111e+06	6.31752e+06
1.179_180.04304	NEG	1.179	180.043	C9 H8 O4	Caffeic acid	0.000781888	4.3428	41.7135	level3	mzCloud	C01197	HMDB0001964	Phenylpropanoids and polyketides	Hydroxycinnamic acids and derivatives	Cinnamic acids and derivatives	Polyketides[PK]	Biosynthesis of other secondary metabolites	Phenylpropanoid biosynthesis	map00940 Phenylpropanoid biosynthesis; map01061 Biosynthesis of phenylpropanoids; map01100 Metabolic pathways; map01110 Biosynthesis of secondary metabolites; map01220 Degradation of aromatic compounds	3.22819e+06	2.99361e+06	3.09026e+06	3.48826e+06	3.3204e+06	3.74768e+06
1.373_112.02737	POS	1.373	112.027	C4 H4 N2 O2	Uracil	9.54958e-05	0.852433	58.599	level3	mzCloud	C00106	HMDB0000300	Organoheterocyclic compounds	Pyrimidines and pyrimidine derivatives	Diazines	Organoheterocyclic compounds	Nucleotide metabolism	Pyrimidine metabolism	map00240 Pyrimidine metabolism; map00410 beta-Alanine metabolism; map00770 Pantothenate and CoA biosynthesis; map01100 Metabolic pathways	7.66354e+06	8.59525e+06	1.11715e+07	1.30108e+07	1.211e+07	1.18896e+07
1.932_275.13689	POS	1.932	275.137	C12 H21 N O6	Glutarylcarnitine	1.17906e-06	0.00428537	40.4713	level3	BMDB	NA	HMDB0013130	Lipids and lipid-like molecules	Fatty acid esters	Fatty Acyls	Fatty acyls[FA]	NA	NA	NA	1.60079e+07	1.21729e+07	1.25507e+07	1.25512e+07	1.18072e+07	1.46265e+07
2.231_256.05814	NEG	2.231	256.058	C11 H12 O7	(2r,3s)-piscidic acid	-0.000163173	-0.637249	42.0984	level3	Public	NA	HMDB0030809	Phenylpropanoids and polyketides	NA	Phenylpropanoic acids	Phenylpropanoic acids	NA	NA	NA	884695	59597	186780	7.51568e+06	9.01495e+06	4.16012e+06
2.363_143.05850	POS	2.363	143.059	C6 H9 N O3	6-oxopiperidine-2-carboxylic acid	0.00026094	1.82401	58.5612	level3	Decode	NA	HMDB0061705	Organic acids and derivatives	Amino acids, peptides, and analogues	Carboxylic acids and derivatives	Amino acids, peptides, and analogues	NA	NA	NA	1.5098e+06	1.30195e+06	1.43002e+06	4.73648e+06	4.44812e+06	4.9002e+06
2.367_216.06358	POS	2.367	216.064	C8 H10 N4 O2	Caffeine	21.9832	113269	58.042	level3	BMDB	C07481	HMDB0001847	Organoheterocyclic compounds	Purines and purine derivatives	Imidazopyrimidines	Purines and derivatives	Biosynthesis of other secondary metabolites	Caffeine metabolism	map00232 Caffeine metabolism; map01060 Biosynthesis of plant secondary metabolites; map01065 Biosynthesis of alkaloids derived from histidine and purine; map01100 Metabolic pathways; map01110 Biosynthesis of secondary metabolites; map01120 Microbial metabolism in diverse environments	1.39838e+06	1.26745e+06	1.68597e+06	2.08643e+07	2.03977e+07	2.22409e+07
2.496_186.08911	NEG	2.496	186.089	C9 H14 O4	Gabapentin related compound e	-9.47079e-05	-0.508938	58.6052	level3	Public	NA	NA	NA	NA	NA	NA	NA	NA	NA	2.25087e+06	1.91061e+06	1.89096e+06	4.92263e+06	5.15518e+06	5.01395e+06
2.498_174.10916	NEG	2.498	174.109	C6 H14 N4 O2	Dl-arginine	-0.00251964	-14.4714	51.9218	level3	mzCloud	C02385	NA	NA	NA	NA	NA	NA	NA	NA	3.57548e+07	4.2695e+07	4.21875e+07	4.70425e+07	4.97456e+07	4.46087e+07
2.644_340.19983	POS	2.644	340.2	C20 H30 O3	(e)-5-(1,2,4a,5-tetramethyl-7-oxo-3,4,8,8a-tetrahydro-2h-naphthalen-1-yl)-3-methylpent-2-enoic acid	21.9803	69072.9	40.6182	level3	Public	NA	NA	NA	NA	NA	NA	NA	NA	NA	325892	251403	140708	3.19022e+06	2.69755e+06	3.5799e+06
2.648_173.10611	POS	2.648	173.106	C8 H15 N O3	N-acetyl-l-leucine	0.000917723	5.30153	36.8409	level3	BMDB	C02710	HMDB0011756	Organic acids and derivatives	Amino acids, peptides, and analogues	Carboxylic acids and derivatives	Amino acids, peptides, and analogues	NA	NA	NA	4.62214e+07	5.58838e+07	5.3847e+07	6.20427e+07	6.00194e+07	5.61295e+07
2.671_110.07384	POS	2.671	110.074	C7 H10 O	Trans,trans-2,4-heptadienal	0.000670978	6.09574	57.9292	level3	mzCloud	NA	NA	NA	NA	NA	NA	NA	NA	NA	2.0547e+07	2.52938e+07	2.45065e+07	2.80088e+07	2.71709e+07	2.54925e+07
2.693_430.23177	POS	2.693	430.232	C25 H34 O6	Ingenol-3-angelate	-0.00377127	-8.76558	54.8582	level3	mzCloud	D09393	NA	NA	NA	NA	NA	NA	NA	NA	131330	139705	142266	1.8192e+06	1.77124e+06	1.90101e+06
2.832_323.13691	POS	2.832	323.137	C15 H17 N O5	Obscurolide a1	32.0262	110014	47.2475	level3	mzCloud	NA	NA	NA	NA	NA	NA	NA	NA	NA	2.08164e+06	1.77509e+06	1.87626e+06	1.04314e+07	1.0424e+07	1.06152e+07
2.884_309.12127	POS	2.884	309.121	C15 H16 O6	Picrotoxinin	17.0266	58291.3	41.6494	level3	mzCloud	C09529	NA	Terpenoids	Others	Sesquiterpenoids (C15)	Terpenoids	NA	NA	map07230 GABA-A receptor agonists/antagonists	2.25817e+07	1.72827e+07	1.76142e+07	3.28876e+07	3.33692e+07	3.59434e+07
2.944_341.14739	POS	2.944	341.147	C16 H23 N O7	(4s,5z,6s)-4-(2-methoxy-2-oxoethyl)-5-[2-[(e)-3-phenylprop-2-enoyl]oxyethylidene]-6-[(2s,3r,4s,5s,6r)-3,4,5-trihydroxy-6-(hydroxymethyl)oxan-2-yl]oxy-4h-pyran-3-carboxylic acid	-6.55787e-05	-0.19223	46.1042	level3	Public	NA	NA	NA	NA	NA	NA	NA	NA	NA	761439	173784	150496	1.57451e+07	1.75233e+07	1.90153e+07
2.975_223.08459	POS	2.975	223.085	C11 H13 N O4	N-acetyl-l-tyrosine	0.000136901	0.613672	33.4959	level3	mzCloud	NA	HMDB0000866	Organic acids and derivatives	Amino acids, peptides, and analogues	Carboxylic acids and derivatives	Amino acids, peptides, and analogues	NA	NA	NA	2.42827e+06	1.88833e+06	2.44876e+06	7.27224e+06	7.27486e+06	7.19763e+06
3.079_164.04754	POS	3.079	164.048	C6 H12 O5	1,5-anhydrosorbitol	-0.0209298	-127.567	30.2642	level3	Decode	C07326	HMDB0002712	Organic oxygen compounds	Carbohydrates and carbohydrate conjugates	Organooxygen compounds	Carbohydrates	NA	NA	NA	1.61366e+06	1.61848e+06	1.71823e+06	8.4277e+06	8.97261e+06	9.48196e+06
3.094_219.11080	POS	3.094	219.111	C9 H17 N O5	3-[[(2s)-2,4-dihydroxy-3,3-dimethylbutanoyl]amino]propanoic acid	0.000127387	0.58138	46.2931	level3	Public	NA	HMDB0250782	NA	NA	NA	NA	NA	NA	NA	785529	623616	606479	3.39844e+06	3.39549e+06	3.60067e+06
3.402_195.08970	POS	3.402	195.09	C10 H13 N O3	N-acetyldopamine	0.000156323	0.801291	59.3224	level3	mzCloud	NA	HMDB0041943	Benzenoids	Benzenediols	Phenols	Phenols and derivatives	NA	NA	NA	7.71145e+06	6.54778e+06	6.37061e+06	5.68267e+06	5.17159e+06	5.47129e+06
3.432_166.02664	NEG	3.432	166.027	C8 H8 O5	Dihydroxymandelic acid	-18.0105	-97863.6	56.2268	level3	BMDB	C05580	HMDB0001866	Benzenoids	Benzenediols	Phenols	Phenols and derivatives	Amino acid metabolism	Tyrosine metabolism	map00350 Tyrosine metabolism; map01100 Metabolic pathways	2.8094e+06	2.29784e+06	2.15342e+06	6.98328e+06	6.64054e+06	6.68642e+06
3.74_150.10465	POS	3.74	150.105	C10 H14 O	L-(-)-carvone	0.000181688	1.21041	30.6576	level3	mzCloud	C01767	HMDB0035089	Lipids and lipid-like molecules	Monoterpenoids	Prenol lipids	Terpenoids	Metabolism of terpenoids and polyketides	Monoterpenoid biosynthesis	map00902 Monoterpenoid biosynthesis; map00903 Limonene and pinene degradation; map01110 Biosynthesis of secondary metabolites	1.96664e+06	1.66509e+06	1.71511e+06	4.63103e+06	5.05085e+06	5.94129e+06
3.802_356.11083	NEG	3.802	356.111	C16 H20 O9	(z)-3-[4-methoxy-2-[(2s,3r,4s,5s,6r)-3,4,5-trihydroxy-6-(hydroxymethyl)oxan-2-yl]oxyphenyl]prop-2-enoic acid	9.41355e-05	0.264343	45.5512	level3	Public	NA	NA	NA	NA	NA	NA	NA	NA	NA	1.10718e+07	8.78144e+06	9.04017e+06	1.37911e+06	1.67642e+06	1.2628e+06
3.84_143.07373	POS	3.84	143.074	C10 H9 N	6-methylquinoline	0.000229543	1.60437	45.293	level3	mzCloud	NA	HMDB0033115	Organoheterocyclic compounds	NA	Quinolines and derivatives	Organoheterocyclic compounds	NA	NA	NA	2.55039e+06	2.13767e+06	2.10421e+06	1.3805e+06	1.57266e+06	1.53875e+06
3.846_168.04244	POS	3.846	168.042	C8 H8 O4	2',4',6'-trihydroxyacetophenone	0.000182488	1.08597	54.6482	level3	Public	NA	HMDB0029644	Organic oxygen compounds	Carbonyl compounds	Organooxygen compounds	Organic oxygen compounds	NA	NA	NA	7.83094e+06	6.29306e+06	6.55068e+06	2.43887e+06	2.17792e+06	2.71328e+06
4.041_180.05367	POS	4.041	180.054	C8 H8 N2 O3	Nicotinuric acid	0.000179366	0.996183	34.098	level3	mzCloud	C05380	HMDB0003269	Organic acids and derivatives	Amino acids, peptides, and analogues	Carboxylic acids and derivatives	Amino acids, peptides, and analogues	Metabolism of cofactors and vitamins	Nicotinate and nicotinamide metabolism	map00760 Nicotinate and nicotinamide metabolism	1.82137e+06	1.4161e+06	1.47123e+06	5.03347e+06	5.10665e+06	5.35907e+06
4.145_350.09801	POS	4.145	350.098	C15 H20 O8	1-(4-hydroxyphenyl)-3-[(2r,3r,4s,5s,6r)-3,4,5-trihydroxy-6-(hydroxymethyl)oxan-2-yl]oxypropan-1-one	21.9822	66995.2	59.8497	level3	Public	NA	NA	NA	NA	NA	NA	NA	NA	NA	2.83028e+07	2.68e+07	2.69571e+07	8.48833e+06	8.72487e+06	7.66036e+06
4.202_204.13609	NEG	4.202	204.136	C10 H20 O4	3,5-dihydroxydecanoic acid	-6.64147e-05	-0.325345	48.4061	level3	Public	NA	NA	NA	NA	NA	NA	NA	NA	NA	1.77151e+06	1.70904e+06	1.82239e+06	3.95589e+06	4.15494e+06	4.22131e+06
4.202_287.15211	POS	4.202	287.152	C17 H21 N O3	Dihydromorphine	-3.2779e-05	-0.114152	50.3035	level3	mzCloud	C11782	HMDB0060548	Alkaloids and derivatives	NA	Morphinans	Alkaloids and derivatives	NA	NA	NA	4.71941e+06	3.5529e+06	3.53575e+06	1.43523e+06	1.38913e+06	1.47422e+06
4.299_589.08588	POS	4.299	589.086	C16 H25 N5 O15 P2	Adp-glucose	0.00364057	6.18007	24.3277	level3	BMDB	C00498	HMDB0006557	Nucleosides, nucleotides, and analogues	Purine nucleotide sugars	Purine nucleotides	Purines and derivatives	Carbohydrate metabolism	Starch and sucrose metabolism	map00500 Starch and sucrose metabolism; map00520 Amino sugar and nucleotide sugar metabolism; map01100 Metabolic pathways; map01110 Biosynthesis of secondary metabolites	1.02963e+07	1.15392e+07	1.13975e+07	4.67315e+06	4.71781e+06	4.40674e+06
4.355_375.15289	POS	4.355	375.153	C16 H22 O9	3-[4-methoxy-2-[(2s,3r,4s,5s,6r)-3,4,5-trihydroxy-6-(hydroxymethyl)oxan-2-yl]oxyphenyl]propanoic acid	17.0265	47543.3	56.4149	level3	Public	NA	NA	NA	NA	NA	NA	NA	NA	NA	9.34371e+06	8.30054e+06	8.97006e+06	4.04126e+06	3.75034e+06	3.74895e+06
4.387_148.08903	POS	4.387	148.089	C10 H12 O	Cuminaldehyde	0.000210413	1.42086	55.335	level3	mzCloud	C06577	HMDB0002214	Lipids and lipid-like molecules	Monoterpenoids	Prenol lipids	Terpenoids	Xenobiotics biodegradation and metabolism	Xylene degradation	map00622 Xylene degradation; map01100 Metabolic pathways; map01120 Microbial metabolism in diverse environments; map01220 Degradation of aromatic compounds	5.30015e+06	4.81133e+06	7.00546e+06	1.29327e+07	1.28844e+07	6.5695e+06
4.393_328.15219	POS	4.393	328.152	C16 H24 O7	(2s,3r,4s,5s,6r)-2-[4-(3-hydroxybutyl)phenoxy]-6-(hydroxymethyl)oxane-3,4,5-triol	-1.61912e-05	-0.0493405	56.4884	level3	Public	NA	NA	NA	NA	NA	NA	NA	NA	NA	402875	261324	327876	3.31734e+06	3.41858e+06	3.39039e+06
4.458_212.09514	POS	4.458	212.095	C13 H12 N2 O	Harmine	0.000173605	0.818523	45.4381	level3	mzCloud	C06538	HMDB0030311	Alkaloids and derivatives	NA	Harmala alkaloids	Alkaloids and derivatives	Chemical structure transformation maps	Biosynthesis of alkaloids derived from shikimate pathway	map01063 Biosynthesis of alkaloids derived from shikimate pathway	2.23066e+06	1.68348e+06	1.77224e+06	3.92817e+06	3.89196e+06	4.00364e+06
4.459_179.09479	POS	4.459	179.095	C10 H13 N O2	Salsolinol	0.000162303	0.906241	56.0181	level3	mzCloud	NA	HMDB0005199	Organoheterocyclic compounds	NA	Tetrahydroisoquinolines	Organoheterocyclic compounds	NA	NA	NA	4.30514e+06	4.03329e+06	4.11244e+06	9.92633e+06	1.07329e+07	1.14105e+07
4.473_179.05846	POS	4.473	179.058	C9 H9 N O3	3-succinoylpyridine	0.000215072	1.20113	31.2109	level3	mzCloud	C19569	HMDB0000992	Organic acids and derivatives	Gamma-keto acids and derivatives	Keto acids and derivatives	Organic acids	Metabolism of cofactors and vitamins	Nicotinate and nicotinamide metabolism	map00760 Nicotinate and nicotinamide metabolism; map00980 Metabolism of xenobiotics by cytochrome P450; map01100 Metabolic pathways; map01120 Microbial metabolism in diverse environments; map05204 Chemical carcinogenesis	1.69238e+06	1.37049e+06	1.39412e+06	225818	151589	142910
4.499_136.05248	NEG	4.499	136.052	C8 H8 O2	4-toluic acid	5.47667e-05	0.402541	57.1064	level3	mzCloud	C01454	HMDB0029635	Benzenoids	Benzoic acids and derivatives	Benzene and substituted derivatives	Benzene and derivatives	Xenobiotics biodegradation and metabolism	Xylene degradation	map00622 Xylene degradation; map01100 Metabolic pathways; map01120 Microbial metabolism in diverse environments; map01220 Degradation of aromatic compounds	4.57367e+06	3.74196e+06	3.77387e+06	2.45837e+06	2.5921e+06	2.49937e+06
4.518_104.02637	POS	4.518	104.026	C7 H6 O2	Benzoate	-18.0104	-147582	58.0439	level3	BMDB	C00180	HMDB0001870	Benzenoids	Benzoic acids and derivatives	Benzene and substituted derivatives	Benzene and derivatives	Amino acid metabolism	Phenylalanine metabolism	map00360 Phenylalanine metabolism; map00362 Benzoate degradation; map00621 Dioxin degradation; map00623 Toluene degradation; map00627 Aminobenzoate degradation; map01063 Biosynthesis of alkaloids derived from shikimate pathway; map01100 Metabolic pathways; map01110 Biosynthesis of secondary metabolites; map01120 Microbial metabolism in diverse environments; map01220 Degradation of aromatic compou…	3.82557e+06	3.28633e+06	3.24957e+06	782709	924230	919930
4.583_196.11015	POS	4.583	196.11	C11 H14 O2	Isobutyl benzoate	18.0108	101128	60.3367	level3	mzCloud	NA	HMDB0040583	Benzenoids	Benzoic acids and derivatives	Benzene and substituted derivatives	Benzene and derivatives	NA	NA	NA	3.49526e+06	2.65588e+06	2.63603e+06	3.4941e+06	3.0507e+06	2.39944e+06
4.605_208.10779	POS	4.605	208.108	C12 H16 O3	<df>-asarone	-0.00215189	-10.3402	56.4183	level3	mzCloud	C10430	NA	NA	NA	NA	NA	NA	NA	NA	3.81725e+06	3.37608e+06	3.40853e+06	7.0734e+06	7.44547e+06	7.39799e+06
4.683_205.07381	NEG	4.683	205.074	C11 H11 N O3	Cinnamoylglycine	-8.81771e-05	-0.429977	52.272	level3	mzCloud	NA	HMDB0011621	Organic acids and derivatives	Amino acids, peptides, and analogues	Carboxylic acids and derivatives	Amino acids, peptides, and analogues	NA	NA	NA	17095.1	11144.9	48214.6	1.56456e+06	1.32861e+06	1.42388e+06
4.725_287.11571	POS	4.725	287.116	C16 H17 N O4	Noroxymorphone	-4.88303e-05	-0.170072	53.4128	level3	mzCloud	NA	HMDB0061073	Benzenoids	NA	Phenanthrenes and derivatives	Benzene and derivatives	NA	NA	NA	66881	147733	181982	8.57855e+06	9.83553e+06	1.02877e+07
4.821_382.12652	NEG	4.821	382.127	C15 H28 O7 P2	Farnesyl pyrophosphate	-0.0045095	-11.8009	35.6172	level3	mzCloud	C00448	HMDB0000961	Lipids and lipid-like molecules	Sesquiterpenoids	Prenol lipids	Terpenoids	Lipid metabolism	Steroid biosynthesis	map00100 Steroid biosynthesis; map00900 Terpenoid backbone biosynthesis; map00906 Carotenoid biosynthesis; map00909 Sesquiterpenoid and triterpenoid biosynthesis; map00981 Insect hormone biosynthesis; map00999 Biosynthesis of various secondary metabolites - part 1; map01060 Biosynthesis of plant secondary metabolites; map01062 Biosynthesis of terpenoids and steroids; map01066 Biosynthesis of alka…	2.85664e+06	2.03604e+06	2.14663e+06	549661	647060	656725
4.842_154.03647	POS	4.842	154.036	C4 H8 N2 O3	L-asparagine	21.983	166470	41.48	level3	BMDB	C00152	HMDB0000168	Organic acids and derivatives	Amino acids, peptides, and analogues	Carboxylic acids and derivatives	Amino acids	Amino acid metabolism	Alanine, aspartate and glutamate metabolism	map00250 Alanine, aspartate and glutamate metabolism; map00460 Cyanoamino acid metabolism; map00970 Aminoacyl-tRNA biosynthesis; map01060 Biosynthesis of plant secondary metabolites; map01100 Metabolic pathways; map01110 Biosynthesis of secondary metabolites; map01230 Biosynthesis of amino acids; map04974 Protein digestion and absorption; map04978 Mineral absorption; map05230 Central carbon metab…	5.35083e+06	6.65385e+06	6.06441e+06	4.81545e+06	5.0689e+06	5.27895e+06
4.986_196.07371	POS	4.986	196.074	C10 H12 O4	Dihydroferulic acid	0.000147341	0.751456	51.7595	level3	Decode	NA	HMDB0062121	Phenylpropanoids and polyketides	NA	Phenylpropanoic acids	Phenylpropanoic acids	NA	NA	NA	7.82765e+08	6.9535e+08	6.9741e+08	4.83731e+08	4.94023e+08	5.04714e+08
5.046_196.07101	POS	5.046	196.071	C10 H12 O4	Cantharidin	-0.00255085	-13.0097	36.8404	level3	mzCloud	C16778	NA	NA	NA	NA	NA	NA	NA	NA	372481	391074	335249	986450	901065	906950
5.07_346.16287	NEG	5.07	346.163	C16 H26 O8	[(2s,3r,4s,5s,6r)-3,4,5-trihydroxy-6-(hydroxymethyl)oxan-2-yl] (2e,6e)-8-hydroxy-2,6-dimethylocta-2,6-dienoate	0.00010266	0.296566	48.0502	level3	Public	NA	NA	NA	NA	NA	NA	NA	NA	NA	3.62657e+06	1.46261e+06	1.44858e+06	3.59314e+06	3.92741e+06	3.77511e+06
5.168_164.04753	POS	5.168	164.048	C9 H8 O3	4-coumaric acid	0.000189215	1.15342	56.5868	level3	mzCloud	C00811	HMDB0002035	Phenylpropanoids and polyketides	Hydroxycinnamic acids and derivatives	Cinnamic acids and derivatives	Polyketides[PK]	Metabolism of cofactors and vitamins	Ubiquinone and other terpenoid-quinone biosynthesis	map00130 Ubiquinone and other terpenoid-quinone biosynthesis; map00350 Tyrosine metabolism; map00940 Phenylpropanoid biosynthesis; map00950 Isoquinoline alkaloid biosynthesis; map00998 Biosynthesis of various secondary metabolites - part 2; map01061 Biosynthesis of phenylpropanoids; map01100 Metabolic pathways; map01110 Biosynthesis of secondary metabolites; map01220 Degradation of aromatic compo…	1.65412e+07	1.34385e+07	1.38221e+07	4.95392e+06	5.07812e+06	5.20241e+06
5.214_129.05803	POS	5.214	129.058	C9 H7 N	Quinoline	0.000183857	1.42461	44.2657	level3	mzCloud	C06413	HMDB0033731	Organoheterocyclic compounds	NA	Quinolines and derivatives	Organoheterocyclic compounds	NA	NA	NA	292491	375391	316404	3.43182e+06	3.6592e+06	3.80326e+06
5.269_222.08935	POS	5.269	222.089	C12 H14 O4	(7r,8r)-7,8-dihydroxy-3,5,7-trimethyl-8h-isochromen-6-one	0.000145744	0.656239	43.5801	level3	Public	NA	NA	NA	NA	NA	NA	NA	NA	NA	1.78015e+07	1.45914e+07	1.4818e+07	4.09987e+06	3.67039e+06	4.04277e+06
5.289_152.08386	POS	5.289	152.084	C9 H16 O4	Azelaic acid	-36.021	-191494	43.066	level3	BMDB	C08261	HMDB0000784	Lipids and lipid-like molecules	Fatty acids and conjugates	Fatty Acyls	Fatty acyls[FA]	NA	NA	NA	2.09976e+07	1.72243e+07	1.81325e+07	1.81121e+07	1.79296e+07	1.58577e+07
5.369_192.07889	POS	5.369	192.079	C11 H12 O3	Myristicin	0.000245194	1.27653	50.5117	level3	mzCloud	C10480	HMDB0035873	Organoheterocyclic compounds	NA	Benzodioxoles	Organoheterocyclic compounds	NA	NA	NA	4.93742e+06	4.32031e+06	4.38437e+06	1.59429e+06	584364	1.35241e+06
5.418_354.16544	POS	5.418	354.165	C16 H28 O7	2-(hydroxymethyl)-6-(6-hydroxy-6-methyl-3-propan-2-ylcyclohex-3-en-1-yl)oxyoxane-3,4,5-triol	21.9819	66174.1	46.9499	level3	Public	NA	NA	NA	NA	NA	NA	NA	NA	NA	275509	311265	275078	984325	1.02498e+06	1.0562e+06
5.515_354.16548	POS	5.515	354.165	C16 H28 O7	(2r,3s,4s,5r,6s)-2-(hydroxymethyl)-6-[4-(hydroxymethyl)-1-propan-2-ylcyclohex-3-en-1-yl]oxyoxane-3,4,5-triol	21.982	66174.2	56.8224	level3	Public	NA	NA	NA	NA	NA	NA	NA	NA	NA	833157	303624	304487	2.62131e+06	2.63376e+06	3.95171e+06
5.991_246.12563	POS	5.991	246.126	C15 H18 O3	Santonin	3.17339e-05	0.128934	51.4829	level3	Public	NA	NA	NA	NA	NA	NA	NA	NA	NA	3.49011e+06	2.93487e+06	2.99283e+06	1.28334e+07	1.31441e+07	1.40673e+07
6.013_222.05296	POS	6.013	222.053	C11 H10 O5	Isofraxidin	0.000136443	0.614462	45.7366	level3	Public	C17480	HMDB0253642	NA	NA	NA	NA	NA	NA	NA	112765	86305.6	58480.9	3.27907e+06	3.00015e+06	2.96791e+06
6.033_176.04749	POS	6.033	176.047	C10 H8 O3	Herniarin	0.000141648	0.804601	46.4986	level3	Public	C09268	HMDB0029758	Phenylpropanoids and polyketides	NA	Coumarins and derivatives	Coumarins and derivatives	NA	NA	NA	1.29264e+06	1.08149e+06	1.1166e+06	1.00147e+07	7.55469e+06	9.70212e+06
6.077_162.10462	POS	6.077	162.105	C11 H14 O	Valerophenone	0.000152288	0.939441	45.8928	level3	mzCloud	NA	HMDB0031208	Organic oxygen compounds	Carbonyl compounds	Organooxygen compounds	Organic oxygen compounds	NA	NA	NA	1.12058e+06	2.95837e+06	1.75731e+06	4.0119e+06	3.77551e+06	4.1368e+06
6.078_152.12025	POS	6.078	152.12	C10 H16 O	D-(+)-camphor	0.000134687	0.885399	57.7476	level3	mzCloud	C00808	HMDB0059838	Lipids and lipid-like molecules	Monoterpenoids	Prenol lipids	Terpenoids	Metabolism of terpenoids and polyketides	Monoterpenoid biosynthesis	map00902 Monoterpenoid biosynthesis; map01110 Biosynthesis of secondary metabolites; map04750 Inflammatory mediator regulation of TRP channels	1.41731e+06	2.82695e+06	1.82564e+06	3.5488e+06	3.4581e+06	3.06812e+06
6.137_286.08413	POS	6.137	286.084	C16 H14 O5	Sakuranetin	4.21442e-06	0.0147314	52.7374	level3	mzCloud	NA	NA	NA	NA	NA	NA	NA	NA	NA	2.5037e+06	1.94017e+06	1.95318e+06	4.56839e+06	4.79951e+06	5.22166e+06
6.254_206.13092	POS	6.254	206.131	C13 H18 O2	Ibuprofen	0.000242998	1.17885	45.5177	level3	Decode	C01588	HMDB0001925	Phenylpropanoids and polyketides	NA	Phenylpropanoic acids	Phenylpropanoic acids	NA	NA	NA	592108	636153	666277	6.85212e+06	7.06128e+06	7.38873e+06
6.269_276.09982	POS	6.269	276.1	C15 H16 O5	7,8-dihydromethysticin	4.82403e-05	0.17472	41.8424	level3	Public	NA	NA	NA	NA	NA	NA	NA	NA	NA	1.04942e+07	8.57983e+06	8.64201e+06	4.28321e+06	4.42318e+06	4.8309e+06
6.289_272.06854	POS	6.289	272.069	C15 H12 O5	Naringeninchalcone	6.93129e-05	0.254763	56.983	level3	mzCloud	C06561	HMDB0029631	Phenylpropanoids and polyketides	Chalcones and dihydrochalcones	Linear 1,3-diarylpropanoids	Polyketides[PK]	Biosynthesis of other secondary metabolites	Flavonoid biosynthesis	map00941 Flavonoid biosynthesis; map01061 Biosynthesis of phenylpropanoids; map01100 Metabolic pathways; map01110 Biosynthesis of secondary metabolites	8.30995e+06	6.97104e+06	7.20696e+06	9.12973e+06	9.20454e+06	9.23421e+06
6.741_270.08923	POS	6.741	270.089	C16 H16 O5	Shikonin	-18.0105	-62515	53.2188	level3	mzCloud	C17412	NA	Others	alpha-Naphthoquinones	Naphthoquinones	Quinone	Metabolism of cofactors and vitamins	Ubiquinone and other terpenoid-quinone biosynthesis	map00130 Ubiquinone and other terpenoid-quinone biosynthesis; map01110 Biosynthesis of secondary metabolites	564261	431515	537343	915404	954033	1.12874e+06
6.804_336.09732	POS	6.804	336.097	C20 H16 O5	Psoralidin	-0.00244982	-7.28898	56.6691	level3	mzCloud	C10523	HMDB0034050	Phenylpropanoids and polyketides	Coumestans	Isoflavonoids	Coumarins and derivatives	NA	NA	NA	2.52022e+06	2.18803e+06	2.01654e+06	576028	538445	618541
6.9_270.08892	NEG	6.9	270.089	C16 H14 O4	Alpinetin	-0.000288557	-1.06838	56.5129	level3	Public	NA	HMDB0248258	NA	NA	NA	NA	NA	NA	NA	601782	466740	499882	967790	1.06058e+06	1.05734e+06
7.028_392.12363	POS	7.028	392.124	C21 H22 O6	Ncgc00180457-02!4-(1,3-benzodioxol-5-ylmethyl)-3-[(3,4-dimethoxyphenyl)methyl]oxolan-2-one [iin-based on: ccmslib00000847667]	21.982	59388	52.295	level3	Public	NA	NA	NA	NA	NA	NA	NA	NA	NA	2.96144e+06	2.31418e+06	2.39861e+06	662578	639425	624900
7.097_210.07946	POS	7.097	210.079	C13 H10 N2 O	Pyocyanin	0.000151291	0.720162	50.0723	level3	Public	NA	HMDB0256934	NA	NA	NA	NA	NA	NA	NA	1.54467e+06	1.13898e+06	1.22187e+06	5.3979e+06	4.98456e+06	6.03883e+06
7.254_252.11507	POS	7.254	252.115	C12 H16 N2 O4	Tyrosylalanine	0.0040664	16.1294	34.4312	level3	mzCloud	NA	NA	NA	NA	NA	NA	NA	NA	NA	4.59638e+06	3.63203e+06	3.73423e+06	1.57484e+06	1.61085e+06	1.67484e+06
7.287_256.07361	POS	7.287	256.074	C15 H12 O4	Isoliquiritigenin	5.52483e-05	0.215752	43.9512	level3	mzCloud	C08650	HMDB0037316	Phenylpropanoids and polyketides	Chalcones and dihydrochalcones	Linear 1,3-diarylpropanoids	Polyketides[PK]	Biosynthesis of other secondary metabolites	Flavonoid biosynthesis	map00941 Flavonoid biosynthesis; map01061 Biosynthesis of phenylpropanoids; map01110 Biosynthesis of secondary metabolites	1.32145e+07	1.04959e+07	1.10845e+07	1.23365e+07	1.32564e+07	1.3527e+07
7.377_794.32925	POS	7.377	794.329	C22 H26 O6	Ncgc00380363-01!8-(2,3-dihydroxy-3-methylbutyl)-5,7-dimethoxy-2-phenyl-2,3-dihydrochromen-4-one [iin-based on: ccmslib00000848735]	408.156	1.05693e+06	59.2813	level3	Public	NA	NA	NA	NA	NA	NA	NA	NA	NA	2.04709e+06	1.93609e+06	1.95288e+06	2.49465e+06	2.59487e+06	2.70948e+06
7.456_317.29320	POS	7.456	317.293	C18 H39 N O3	2-amino-1,3,4-octadecanetriol	0.000207467	0.653867	56.193	level3	mzCloud	C12144	HMDB0004610	Organic nitrogen compounds	Amines	Organonitrogen compounds	Amines	Lipid metabolism	Sphingolipid metabolism	map00600 Sphingolipid metabolism; map01100 Metabolic pathways	3.20617e+07	3.48184e+07	3.20829e+07	3.63846e+07	4.25752e+07	3.16863e+07
7.475_271.25144	POS	7.475	271.251	C16 H30 O2	Palmitoleic acid	17.0269	66975.7	11.8263	level3	BMDB	C08362	HMDB0003229	Lipids and lipid-like molecules	Fatty acids and conjugates	Fatty Acyls	Fatty acyls[FA]	Lipid metabolism	Fatty acid biosynthesis	map00061 Fatty acid biosynthesis	1.71168e+07	2.28483e+07	2.20205e+07	2.18589e+07	4.07654e+07	2.06521e+07
7.96_264.07863	POS	7.96	264.079	C15 H14 O3	A-lapachone	21.9843	90809	54.8081	level3	mzCloud	NA	NA	NA	NA	NA	NA	NA	NA	NA	59233.9	67142	65069.1	6.16227e+06	6.02575e+06	6.64372e+06
7.991_301.29805	POS	7.991	301.298	C18 H39 N O2	Sphinganine	-3.04172e-05	-0.100954	53.3527	level3	BMDB	C00836	HMDB0000269	Organic nitrogen compounds	Amines	Organonitrogen compounds	Amines	Lipid metabolism	Sphingolipid metabolism	map00600 Sphingolipid metabolism; map01100 Metabolic pathways; map04071 Sphingolipid signaling pathway	7.79042e+06	9.75317e+06	9.27583e+06	9.35043e+06	1.0836e+07	1.70445e+07
8.06_220.18284	POS	8.06	220.183	C15 H24 O	(-)-caryophyllene oxide	0.000128317	0.582774	31.6167	level3	mzCloud	C16908	HMDB0036789	Lipids and lipid-like molecules	Sesquiterpenoids	Prenol lipids	Terpenoids	NA	NA	NA	1.19259e+06	944575	1.06854e+06	1.72675e+06	1.46979e+06	1.70538e+06
8.319_268.07357	POS	8.319	268.074	C16 H12 O4	Formononetin	6.68073e-06	0.0249213	59.8484	level3	mzCloud	C00858	HMDB0005808	Phenylpropanoids and polyketides	O-methylated isoflavonoids	Isoflavonoids	Flavonoids	Biosynthesis of other secondary metabolites	Isoflavonoid biosynthesis	map00943 Isoflavonoid biosynthesis; map01061 Biosynthesis of phenylpropanoids; map01110 Biosynthesis of secondary metabolites	2.06467e+06	1.28217e+06	1.23689e+06	1.61918e+06	1.3638e+06	1.57701e+06
8.704_295.25109	POS	8.704	295.251	C18 H30 O2	Gamma-linolenic acid	17.0265	61197	25.2972	level3	BMDB	C06426	HMDB0003073	Lipids and lipid-like molecules	Lineolic acids and derivatives	Fatty Acyls	Fatty acyls[FA]	Lipid metabolism	Linoleic acid metabolism	map00591 Linoleic acid metabolism; map01040 Biosynthesis of unsaturated fatty acids; map01100 Metabolic pathways	2.17156e+07	3.4959e+07	3.61358e+07	4.07432e+07	2.31015e+07	2.49001e+07
9.166_251.22495	POS	9.166	251.225	C16 H29 N O	(2e,4e)-n-(2-methylpropyl)dodeca-2,4-dienamide	3.36028e-05	0.133756	52.1461	level3	Public	NA	NA	NA	NA	NA	NA	NA	NA	NA	1.63036e+07	3.52826e+07	3.73725e+07	4.07543e+07	1.92111e+07	2.17245e+07
9.513_335.17583	POS	9.513	335.176	C18 H25 N O5	Senecionine	0.00256145	7.64215	42.2023	level3	mzCloud	C06176	NA	Alkaloids	Pyrrolizidine alkaloids	Alkaloids derived from ornithine	Alkaloids	Biosynthesis of other secondary metabolites	Tropane, piperidine and pyridine alkaloid biosynthesis	map00960 Tropane, piperidine and pyridine alkaloid biosynthesis; map01064 Biosynthesis of alkaloids derived from ornithine, lysine and nicotinic acid; map01110 Biosynthesis of secondary metabolites	3.77425e+06	6.37316e+06	5.76822e+06	7.04502e+06	4.73808e+06	4.92809e+06
0.554_129.00959	POS	0.554	129.01	C4 H4 Cl N3	3-amino-6-chloropyridazine	0.000214371	1.66167	NA	level4	ChemSpider	NA	NA	NA	NA	NA	NA	NA	NA	NA	1.3831e+07	1.14883e+07	1.17203e+07	3.3967e+07	3.63317e+07	3.58652e+07
0.555_143.97363	POS	0.555	143.974	C2 H6 Cl O3 P	Ethephon	-0.000673555	-4.6783	NA	level4	ChemSpider	C18399	NA	NA	NA	NA	NA	NA	NA	NA	1.36571e+06	1.20081e+06	1.35728e+06	521507	601051	561991
0.562_248.03835	POS	0.562	248.038	C8 H13 N2 O3 P S	Tf5775000	-9.81981e-05	-0.395899	NA	level4	ChemSpider	C19036	NA	NA	NA	NA	NA	NA	NA	NA	355255	709765	887411	2.41707e+06	2.4045e+06	2.33947e+06
0.564_244.14246	POS	0.564	244.142	C11 H20 N2 O4	4-hydroxyprolylleucine	0.000150867	0.617947	NA	level4	ChemSpider	NA	HMDB0028867	Organic acids and derivatives	Amino acids, peptides, and analogues	Carboxylic acids and derivatives	Amino acids, peptides, and analogues	NA	NA	NA	42246.9	40479.6	38963.3	51213	100835	52745.3
0.564_396.21099	POS	0.564	396.211	C25 H32 O2 S	Etarotene	-0.00131577	-3.32087	NA	level4	ChemSpider	NA	NA	NA	NA	NA	NA	NA	NA	NA	36960.8	35414.6	34088.1	150913	405922	153305
0.597_308.15828	POS	0.597	308.158	C12 H24 N2 O7	Fructoselysine	-7.20256e-05	-0.233729	NA	level4	ChemSpider	C16488	NA	NA	NA	NA	NA	NA	NA	map02060 Phosphotransferase system (PTS)	4.17667e+06	4.0765e+06	3.87788e+06	56997.1	100053	59580.4
0.616_150.01645	NEG	0.616	150.016	C4 H6 O6	(.+/-.)-tartaric acid	1.31752e-05	0.0878249	NA	level4	ChemSpider	NA	HMDB0062642	Organic oxygen compounds	Carbohydrates and carbohydrate conjugates	Organooxygen compounds	Carbohydrates	NA	NA	NA	1.82257e+06	1.72311e+06	1.74165e+06	1.13389e+06	1.02095e+06	1.02475e+06
0.616_176.03212	NEG	0.616	176.032	C6 H8 O6	Vitamin c	3.00986e-05	0.170984	NA	level4	ChemSpider	C00072	HMDB0000044	Organoheterocyclic compounds	Furanones	Dihydrofurans	Organoheterocyclic compounds	Carbohydrate metabolism	Ascorbate and aldarate metabolism	map00053 Ascorbate and aldarate metabolism; map00480 Glutathione metabolism; map01100 Metabolic pathways; map01110 Biosynthesis of secondary metabolites; map01120 Microbial metabolism in diverse environments; map02060 Phosphotransferase system (PTS); map04066 HIF-1 signaling pathway; map04977 Vitamin digestion and absorption	1.30069e+06	1.23176e+06	1.24101e+06	1.52353e+06	1.05731e+06	1.32696e+06
0.617_197.11650	POS	0.617	197.117	C9 H15 N3 O2	Nitrilacarb	7.35749e-05	0.373256	NA	level4	ChemSpider	C18954	NA	NA	NA	NA	NA	NA	NA	NA	1.31221e+07	1.15451e+07	1.17646e+07	5.07539e+07	5.20616e+07	5.39366e+07
0.619_169.98860	NEG	0.619	169.989	C3 H6 O6 S	3-sulfolactic acid	8.92167e-05	0.52484	NA	level4	ChemSpider	C16069	NA	NA	NA	NA	NA	NA	NA	NA	2.82232e+06	2.07626e+06	2.09787e+06	4.22768e+06	4.39874e+06	4.42606e+06
0.623_351.11954	POS	0.623	351.12	C12 H22 N3 O7 P	N-acetyldemethylphosphinothricin tripeptide	8.42449e-06	0.0239932	NA	level4	ChemSpider	C17950	NA	NA	NA	NA	NA	Metabolism of other amino acids	Phosphonate and phosphinate metabolism	map00440 Phosphonate and phosphinate metabolism; map01130 Biosynthesis of antibiotics	18497.8	14947.9	15872.8	1.11753e+06	1.15263e+06	1.34104e+06
0.625_190.01160	NEG	0.625	190.012	C6 H6 O7	Oxalosuccinic acid	0.000243623	1.28215	NA	level4	ChemSpider	C05379	HMDB0003974	Organic acids and derivatives	Tricarboxylic acids and derivatives	Carboxylic acids and derivatives	Organic acids	Carbohydrate metabolism	Citrate cycle (TCA cycle)	map00020 Citrate cycle (TCA cycle); map01100 Metabolic pathways; map01110 Biosynthesis of secondary metabolites; map01120 Microbial metabolism in diverse environments; map01130 Biosynthesis of antibiotics; map01210 2-Oxocarboxylic acid metabolism	1.40063e+06	988891	1.29823e+06	1.22528e+06	1.32505e+06	1.27579e+06
0.627_204.02696	NEG	0.627	204.027	C7 H8 O7	1-oxo-1,2,4-butanetricarboxylic acid	-4.13439e-05	-0.202639	NA	level4	ChemSpider	C05533	NA	NA	NA	NA	NA	Global and overview maps	2-Oxocarboxylic acid metabolism	map01210 2-Oxocarboxylic acid metabolism	1.82788e+06	1.5442e+06	1.59475e+06	897729	796617	973947
0.63_121.07398	POS	0.63	121.074	C4 H11 N O3	Tris(hydroxymethyl)aminomethane	8.25405e-05	0.681736	NA	level4	ChemSpider	C07182	HMDB0240288	Organic nitrogen compounds	Amines	Organonitrogen compounds	Amines	NA	NA	NA	1.13743e+06	532472	738211	583411	2.07787e+06	3.29172e+07
0.631_97.96741	NEG	0.631	97.9674	H2 O4 S	Sulfuric acid	2.6817e-05	0.273734	NA	level4	ChemSpider	C00059	HMDB0001448	Homogeneous non-metal compounds	Non-metal sulfates	Non-metal oxoanionic compounds	Homogeneous non-metal compounds	Nucleotide metabolism	Purine metabolism	map00230 Purine metabolism; map00261 Monobactam biosynthesis; map00270 Cysteine and methionine metabolism; map00920 Sulfur metabolism; map01100 Metabolic pathways; map01120 Microbial metabolism in diverse environments; map01130 Biosynthesis of antibiotics; map02010 ABC transporters; map02024 Quorum sensing	6.60878e+06	4.90625e+06	5.39091e+06	2.67227e+07	3.06753e+07	2.93405e+07
0.632_317.12218	POS	0.632	317.122	C12 H19 N3 O7	(2s)-3-(1h-imidazol-4-yl)-2-({[(3s,4s,5r)-2,3,4-trihydroxy-5-(hydroxymethyl)tetrahydro-2-furanyl]methyl}amino)propanoic acid (non-preferred name)	-0.00011854	-0.373798	NA	level4	ChemSpider	NA	HMDB0037839	Lipids and lipid-like molecules	Sesquiterpenoids	Prenol lipids	Terpenoids	NA	NA	NA	2.27588e+06	2.55641e+06	2.42447e+06	751366	962332	866391
0.646_149.10528	POS	0.646	149.105	C6 H15 N O3	Triethanolamine	8.31354e-05	0.557562	NA	level4	ChemSpider	C06771	HMDB0032538	Organic nitrogen compounds	Amines	Organonitrogen compounds	Amines	Lipid metabolism	Glycerophospholipid metabolism	map00564 Glycerophospholipid metabolism	327976	2.86048e+06	409182	6.93726e+06	757255	773962
0.651_207.11088	POS	0.651	207.111	C8 H17 N O5	Miglitol	0.000203742	0.983735	NA	level4	ChemSpider	C07708	HMDB0014634	Organoheterocyclic compounds	NA	Piperidines	Organoheterocyclic compounds	NA	NA	NA	108710	63008.2	100497	1.87738e+06	1.66984e+06	1.55444e+06
0.652_164.03227	NEG	0.652	164.032	C5 H8 O6	D-xylulosonic acid	0.00018561	1.13155	NA	level4	ChemSpider	C02928	NA	NA	NA	NA	NA	NA	NA	NA	5.23516e+06	1.55485e+06	1.56249e+06	2.30657e+06	2.0806e+06	1.20492e+06
0.654_356.09580	NEG	0.654	356.096	C17 H16 N4 O3 S	Acetylsulfaphenazole	0.00148525	4.17095	NA	level4	ChemSpider	NA	NA	NA	NA	NA	NA	NA	NA	NA	2.70602e+06	1.834e+06	1.96742e+06	2.3324e+06	2.5997e+06	2.4673e+06
0.656_325.13725	POS	0.656	325.137	C12 H23 N O9	4-o-(a-d-glucopyranosyl) moranoline	-2.64206e-05	-0.0812599	NA	level4	ChemSpider	NA	HMDB0059718	Organic oxygen compounds	Carbohydrates and carbohydrate conjugates	Organooxygen compounds	Carbohydrates	NA	NA	NA	318589	371365	387236	4.66433e+06	5.80743e+06	5.71804e+06
0.656_358.11127	NEG	0.656	358.111	C12 H22 O12	Lactobionic acid	0.000142103	0.396811	NA	level4	ChemSpider	NA	NA	NA	NA	NA	NA	NA	NA	NA	1.56136e+08	1.41198e+08	1.42399e+08	1.3399e+08	1.45257e+08	1.31036e+08
0.657_196.08467	NEG	0.657	196.085	C9 H12 N2 O3	5-nitro-2-propoxyaniline	-0.000122952	-0.627034	NA	level4	ChemSpider	NA	HMDB0037688	Benzenoids	Nitrobenzenes	Benzene and substituted derivatives	Benzene and derivatives	NA	NA	NA	3.53597e+06	1.16928e+07	476564	455329	442602	889238
0.658_376.12192	NEG	0.658	376.122	C24 H21 Cl O2	{4-[(1e)-4-chloro-1,2-diphenyl-1-buten-1-yl]phenoxy}acetaldehyde	-0.00109115	-2.90104	NA	level4	ChemSpider	NA	HMDB0143634	Phenylpropanoids and polyketides	NA	Stilbenes	Polyketides[PK]	NA	NA	NA	1.56136e+08	1.41198e+08	1.42399e+08	1.3399e+08	1.45257e+08	1.31036e+08
0.66_229.09525	POS	0.66	229.095	C11 H11 N5 O	N-hydroxy-meiqx	-0.00111276	-4.85715	NA	level4	ChemSpider	C20291	NA	NA	NA	NA	NA	NA	NA	map05204 Chemical carcinogenesis	248822	270758	276528	1.6396e+06	1.67495e+06	1.66335e+06
0.661_227.09055	POS	0.661	227.091	C9 H13 N3 O4	2'-deoxycytidine	-5.83233e-05	-0.256828	NA	level4	ChemSpider	C00881	HMDB0000014	Nucleosides, nucleotides, and analogues	Pyrimidine 2'-deoxyribonucleosides	Pyrimidine nucleosides	Nucleic acids and analogues	Nucleotide metabolism	Pyrimidine metabolism	map00240 Pyrimidine metabolism; map01100 Metabolic pathways; map02010 ABC transporters	3.16401e+06	3.21955e+06	3.27881e+06	148059	166088	307797
0.662_206.04250	NEG	0.662	206.042	C7 H10 O7	2-methylcitric acid	-0.000150874	-0.732248	NA	level4	ChemSpider	NA	HMDB0000379	Organic acids and derivatives	Tricarboxylic acids and derivatives	Carboxylic acids and derivatives	Organic acids	NA	NA	NA	753760	654747	740073	5.72429e+06	7.63643e+06	6.37263e+06
0.664_219.07439	POS	0.664	219.074	C8 H13 N O6	O-(3-carboxypropanoyl)homoserine	9.88802e-05	0.451355	NA	level4	ChemSpider	NA	NA	NA	NA	NA	NA	NA	NA	NA	1.69951e+06	1.35716e+06	1.42422e+06	2.03116e+06	2.57505e+06	2.41658e+06
0.664_237.08481	POS	0.664	237.085	C8 H15 N O7	Fructosylglycine	-4.17285e-05	-0.176006	NA	level4	ChemSpider	NA	HMDB0060278	Organic acids and derivatives	Amino acids, peptides, and analogues	Carboxylic acids and derivatives	Amino acids, peptides, and analogues	NA	NA	NA	1.69951e+06	1.35716e+06	1.42422e+06	2.03116e+06	2.57505e+06	2.41658e+06
0.665_219.04055	NEG	0.665	219.041	C6 H10 N3 O4 P	4-amino-2-methyl-5-phosphooxymethylpyrimidine	-0.00034225	-1.56249	NA	level4	ChemSpider	C04556	NA	NA	NA	NA	NA	Metabolism of cofactors and vitamins	Thiamine metabolism	map00730 Thiamine metabolism; map01100 Metabolic pathways	2.11664e+06	2.01934e+06	1.90259e+06	3.46223e+06	3.05994e+06	3.72061e+06
0.665_397.15874	POS	0.665	397.159	C25 H20 F N3 O	R-l3	-0.000300416	-0.756413	NA	level4	ChemSpider	C13824	NA	NA	NA	NA	NA	NA	NA	NA	353637	421768	393563	2.32476e+06	2.25179e+06	3.76295e+06
0.667_212.08980	POS	0.667	212.09	C7 H16 O7	.alpha.-glucoheptitol	0.000193046	0.91021	NA	level4	ChemSpider	C08255	HMDB0033750	Organic oxygen compounds	Carbohydrates and carbohydrate conjugates	Organooxygen compounds	Carbohydrates	NA	NA	NA	118253	97171.5	117648	377056	300244	456358
0.667_218.10513	POS	0.667	218.105	C12 H14 N2 O2	Primidone	-0.000398024	-1.82492	NA	level4	ChemSpider	C07371	HMDB0014932	Organoheterocyclic compounds	Pyrimidines and pyrimidine derivatives	Diazines	Organoheterocyclic compounds	NA	NA	NA	978289	274139	2.59428e+06	3.80142e+06	1.22147e+06	1.72732e+06
0.667_267.09543	POS	0.667	267.095	C9 H17 N O8	Neuraminic acid	1.11317e-05	0.0416769	NA	level4	ChemSpider	C06469	HMDB0000830	Organic oxygen compounds	Carbohydrates and carbohydrate conjugates	Organooxygen compounds	Carbohydrates	NA	NA	NA	3.17871e+06	2.95718e+06	2.88088e+06	3.54335e+06	5.55419e+06	3.12031e+06
0.669_276.09570	POS	0.669	276.096	C10 H16 N2 O7	Glu-glu	-5.09687e-05	-0.184605	NA	level4	ChemSpider	C01425	HMDB0028818	Organic acids and derivatives	Amino acids, peptides, and analogues	Carboxylic acids and derivatives	Amino acids, peptides, and analogues	NA	NA	NA	988278	1.34987e+06	1.33092e+06	1.6809e+06	1.18227e+06	2.24647e+06
0.67_265.11618	POS	0.67	265.116	C10 H19 N O7	1-[(3-carboxypropyl)amino]-1-deoxy-beta-d-fructofuranose	3.2029e-05	0.120811	NA	level4	ChemSpider	NA	HMDB0038663	Organic acids and derivatives	Amino acids, peptides, and analogues	Carboxylic acids and derivatives	Amino acids, peptides, and analogues	NA	NA	NA	6.71435e+06	7.21695e+06	4.96431e+06	2.10114e+07	2.34011e+07	2.22407e+07
0.671_213.07523	POS	0.671	213.075	C8 H11 N3 O4	Troxacitabine	0.000271912	1.27614	NA	level4	ChemSpider	NA	NA	NA	NA	NA	NA	NA	NA	NA	948882	3.87604e+06	1.28774e+06	5.10441e+06	3.1377e+06	5.2644e+06
0.671_257.10278	POS	0.671	257.103	C8 H20 N O6 P	L-alpha-glycerylphosphorylcholine	-4.64815e-05	-0.18079	NA	level4	ChemSpider	C00670	HMDB0000086	Lipids and lipid-like molecules	Glycerophosphocholines	Glycerophospholipids	Glycerophospholipids[GP]	Lipid metabolism	Glycerophospholipid metabolism	map00564 Glycerophospholipid metabolism; map00565 Ether lipid metabolism; map05231 Choline metabolism in cancer	7.25843e+07	7.46944e+07	7.59193e+07	2.18169e+08	1.85125e+08	1.83009e+08
0.676_126.06814	POS	0.676	126.068	C7 H10 O2	1-cyclohexenecarboxylic acid	5.97383e-05	0.473857	NA	level4	ChemSpider	C12101	NA	NA	NA	NA	NA	NA	NA	NA	3.23308e+06	3.64737e+06	3.86825e+06	2.44906e+07	2.31594e+07	2.33898e+07
0.678_114.03177	POS	0.678	114.032	C5 H6 O3	4-hydroxy-5-methylfuran-3(2h)-one	7.15822e-05	0.627739	NA	level4	ChemSpider	NA	HMDB0031859	Organoheterocyclic compounds	Furanones	Dihydrofurans	Organoheterocyclic compounds	NA	NA	NA	2.05051e+09	2.16585e+09	2.1278e+09	2.11362e+09	2.07781e+09	2.02961e+09
0.678_120.00657	NEG	0.678	120.007	C3 H4 O5	Tartronic acid	0.000701601	5.84639	NA	level4	ChemSpider	C02287	HMDB0035227	Organic acids and derivatives	Dicarboxylic acids and derivatives	Carboxylic acids and derivatives	Organic acids	NA	NA	NA	318746	774353	266166	352658	663318	368171
0.678_146.05796	POS	0.678	146.058	C6 H10 O4	Adipic acid	4.73289e-05	0.324042	NA	level4	ChemSpider	C06104	HMDB0000448	Lipids and lipid-like molecules	Fatty acids and conjugates	Fatty Acyls	Fatty acyls[FA]	Xenobiotics biodegradation and metabolism	Caprolactam degradation	map00930 Caprolactam degradation; map01100 Metabolic pathways; map01120 Microbial metabolism in diverse environments; map01220 Degradation of aromatic compounds	1.20826e+07	1.05327e+07	9.37305e+06	2.89794e+07	3.14876e+07	2.71865e+07
0.679_120.04221	NEG	0.679	120.042	C4 H8 O4	D-(-)-threose	-4.68134e-05	-0.389975	NA	level4	ChemSpider	NA	NA	NA	NA	NA	NA	NA	NA	NA	8.22432e+08	8.70999e+08	8.27453e+08	8.42212e+08	8.3338e+08	8.43327e+08
0.679_252.08464	POS	0.679	252.085	C10 H12 N4 O4	Deoxyinosine	-0.00121897	-4.83554	NA	level4	ChemSpider	C05512	HMDB0000071	Nucleosides, nucleotides, and analogues	Purine 2'-deoxyribonucleosides	Purine nucleosides	Purines and derivatives	Nucleotide metabolism	Purine metabolism	map00230 Purine metabolism; map01100 Metabolic pathways; map02010 ABC transporters	423196	492627	459683	1.66577e+07	1.47541e+07	1.48548e+07
0.679_74.03672	NEG	0.679	74.0367	C3 H6 O2	Propionic acid	-5.93928e-05	-0.802206	NA	level4	ChemSpider	C00163	HMDB0000237	Organic acids and derivatives	Carboxylic acids	Carboxylic acids and derivatives	Organic acids	Carbohydrate metabolism	Propanoate metabolism	map00640 Propanoate metabolism; map00642 Ethylbenzene degradation; map00760 Nicotinate and nicotinamide metabolism; map01100 Metabolic pathways; map01120 Microbial metabolism in diverse environments; map01220 Degradation of aromatic compounds; map04973 Carbohydrate digestion and absorption; map04974 Protein digestion and absorption	3.86096e+07	3.9576e+07	3.70799e+07	5.41649e+07	5.29075e+07	5.56626e+07
0.68_182.07897	NEG	0.68	182.079	C6 H14 O6	Hexitol	-7.2761e-05	-0.399612	NA	level4	ChemSpider	NA	NA	NA	NA	NA	NA	NA	NA	NA	9.58262e+06	1.00387e+07	1.13194e+07	8.37834e+07	8.32931e+07	8.25016e+07
0.681_164.06862	POS	0.681	164.069	C6 H12 O5	A-l-fucopyranose	0.000151339	0.922411	NA	level4	ChemSpider	C20835	HMDB0059624	Organic oxygen compounds	Carbohydrates and carbohydrate conjugates	Organooxygen compounds	Carbohydrates	NA	NA	NA	1.76267e+06	5.25318e+06	4.19011e+06	1.86804e+07	1.91023e+07	1.80915e+07
0.681_194.04280	NEG	0.681	194.043	C6 H10 O7	D-glucopyranuronic acid	0.000146146	0.753166	NA	level4	ChemSpider	C00191	NA	Carbohydrates	Sugar acids [Fig]	Monosaccharides	Carbohydrates	Carbohydrate metabolism	Pentose and glucuronate interconversions	map00040 Pentose and glucuronate interconversions; map00053 Ascorbate and aldarate metabolism; map00520 Amino sugar and nucleotide sugar metabolism; map00562 Inositol phosphate metabolism; map01100 Metabolic pathways	2.48854e+07	2.28589e+07	2.22399e+07	3.63615e+07	3.57214e+07	3.84276e+07
0.682_111.04291	POS	0.682	111.043	C4 H5 N3 O	Cytosine	-0.000356294	-3.2086	NA	level4	ChemSpider	C00380	HMDB0000630	Organoheterocyclic compounds	Pyrimidines and pyrimidine derivatives	Diazines	Organoheterocyclic compounds	Nucleotide metabolism	Pyrimidine metabolism	map00240 Pyrimidine metabolism; map01100 Metabolic pathways	690383	955390	1.29339e+06	2.69043e+06	2.26219e+06	2.74512e+06
0.683_154.02645	POS	0.683	154.026	C7 H6 O4	Protocatechuic acid	-0.000162411	-1.05444	NA	level4	ChemSpider	C00230	HMDB0001856	Benzenoids	Benzoic acids and derivatives	Benzene and substituted derivatives	Benzene and derivatives	Xenobiotics biodegradation and metabolism	Benzoate degradation	map00362 Benzoate degradation; map00400 Phenylalanine, tyrosine and tryptophan biosynthesis; map00623 Toluene degradation; map00624 Polycyclic aromatic hydrocarbon degradation; map00627 Aminobenzoate degradation; map01061 Biosynthesis of phenylpropanoids; map01100 Metabolic pathways; map01110 Biosynthesis of secondary metabolites; map01120 Microbial metabolism in diverse environments; map01130 Bi…	8.43258e+06	7.9263e+06	8.36868e+06	7.43805e+06	7.61485e+06	8.8697e+06
0.683_277.07974	POS	0.683	277.08	C11 H11 N5 O4	Formamidine, n,n-dimethyl-n'-(5-(2-(5-nitro-2-furyl)vinyl)-1,3,4-oxadiazol-2-yl)	-0.00136731	-4.93469	NA	level4	ChemSpider	C19232	NA	NA	NA	NA	NA	NA	NA	NA	1.42417e+06	1.64559e+06	1.61836e+06	1.33769e+07	8.1473e+06	8.33281e+06
0.683_295.09024	POS	0.683	295.09	C10 H17 N O9	(s)-malyl alpha-d-glucosaminide	-9.0956e-05	-0.308231	NA	level4	ChemSpider	NA	NA	NA	NA	NA	NA	NA	NA	NA	3.0262e+06	1.75193e+06	3.03708e+06	1.3897e+07	1.18415e+07	1.47854e+07
0.683_524.11461	POS	0.683	524.115	C23 H24 O14	5-hydroxy-3,6-dimethoxy-4-oxo-2-(2,3,4-trihydroxyphenyl)-4h-chromen-7-yl beta-d-threo-hexopyranoside	-0.00199454	-3.80553	NA	level4	ChemSpider	NA	NA	NA	NA	NA	NA	NA	NA	NA	7.8025e+06	1.94463e+07	2.0671e+07	1.48096e+07	1.69303e+07	1.82843e+07
0.684_294.10632	POS	0.684	294.106	C10 H18 N2 O8	N-glycosyl-l-asparagine	7.32735e-06	0.0249139	NA	level4	ChemSpider	C03411	NA	NA	NA	NA	NA	NA	NA	NA	1.42417e+06	1.64559e+06	1.61836e+06	1.33769e+07	8.1473e+06	8.33281e+06
0.686_84.02123	POS	0.686	84.0212	C4 H4 O2	Lu3453000	9.79106e-05	1.16531	NA	level4	ChemSpider	C17601	HMDB0032330	Organoheterocyclic compounds	Furanones	Dihydrofurans	Organoheterocyclic compounds	NA	NA	NA	3.56056e+09	3.69232e+09	3.60417e+09	2.87898e+09	2.88586e+09	2.81647e+09
0.687_190.04783	POS	0.687	190.048	C7 H10 O6	3-dehydroquinic acid	9.24151e-05	0.486273	NA	level4	ChemSpider	C00944	HMDB0012710	Organic acids and derivatives	Alpha hydroxy acids and derivatives	Hydroxy acids and derivatives	Organic acids	Amino acid metabolism	Phenylalanine, tyrosine and tryptophan biosynthesis	map00400 Phenylalanine, tyrosine and tryptophan biosynthesis; map01100 Metabolic pathways; map01110 Biosynthesis of secondary metabolites; map01130 Biosynthesis of antibiotics; map01230 Biosynthesis of amino acids	3.7659e+06	3.34586e+06	3.8841e+06	2.89388e+06	6.80922e+06	6.55554e+06
0.688_228.06360	POS	0.688	228.064	C10 H12 O6	2-hydroxy-3,4,5-trimethoxybenzoic acid	0.000215057	0.94297	NA	level4	ChemSpider	NA	HMDB0141334	Benzenoids	Benzoic acids and derivatives	Benzene and substituted derivatives	Benzene and derivatives	NA	NA	NA	1.09739e+08	1.15352e+08	1.11196e+08	1.01614e+08	9.92909e+07	9.93505e+07
0.688_281.11095	POS	0.688	281.111	C10 H19 N O8	(2s)-3-hydroxy-2-({[(3s,4s,5r)-2,3,4-trihydroxy-5-(hydroxymethyl)tetrahydro-2-furanyl]methyl}amino)butanoic acid (non-preferred name)	-0.000117902	-0.419416	NA	level4	ChemSpider	NA	HMDB0037843	Organic oxygen compounds	Carbohydrates and carbohydrate conjugates	Organooxygen compounds	Carbohydrates	NA	NA	NA	3.19025e+06	2.52453e+06	2.66307e+06	2.72343e+06	2.64076e+06	2.61004e+06
0.689_252.06337	POS	0.689	252.063	C12 H12 O6	Mono(3-carboxypropyl) phthalate	-1.63966e-05	-0.0650497	NA	level4	ChemSpider	NA	HMDB0061748	Benzenoids	Benzoic acids and derivatives	Benzene and substituted derivatives	Benzene and derivatives	NA	NA	NA	1.50947e+08	1.58143e+08	1.51744e+08	1.64517e+08	1.49169e+08	1.51635e+08
0.69_134.03671	POS	0.69	134.037	C8 H6 O2	Ortho-phthalaldehyde	-7.18969e-05	-0.536397	NA	level4	ChemSpider	NA	NA	NA	NA	NA	NA	NA	NA	NA	1.69639e+07	1.58835e+07	1.65994e+07	2.85502e+07	2.73662e+07	2.65546e+07
0.69_168.04230	POS	0.69	168.042	C8 H8 O4	3,4-dihydroxyphenylacetic acid	4.44699e-05	0.264635	NA	level4	ChemSpider	C01161	HMDB0001336	Benzenoids	Benzenediols	Phenols	Phenols and derivatives	Amino acid metabolism	Tyrosine metabolism	map00350 Tyrosine metabolism; map01100 Metabolic pathways; map01120 Microbial metabolism in diverse environments; map01220 Degradation of aromatic compounds; map04728 Dopaminergic synapse; map05030 Cocaine addiction; map05031 Amphetamine addiction; map05034 Alcoholism	4.19586e+07	4.32737e+07	4.16629e+07	4.71333e+07	4.58873e+07	4.65443e+07
0.69_172.03724	POS	0.69	172.037	C7 H8 O5	(-)-3-dehydroshikimic acid	7.13107e-05	0.414508	NA	level4	ChemSpider	C02637	NA	NA	NA	NA	NA	Amino acid metabolism	Phenylalanine, tyrosine and tryptophan biosynthesis	map00400 Phenylalanine, tyrosine and tryptophan biosynthesis; map01060 Biosynthesis of plant secondary metabolites; map01061 Biosynthesis of phenylpropanoids; map01063 Biosynthesis of alkaloids derived from shikimate pathway; map01100 Metabolic pathways; map01110 Biosynthesis of secondary metabolites; map01130 Biosynthesis of antibiotics; map01230 Biosynthesis of amino acids	1.20303e+07	2.84928e+06	1.17199e+07	3.07697e+06	1.54636e+07	1.68147e+07
0.69_175.08465	POS	0.69	175.085	C7 H13 N O4	Apm	0.000189769	1.08387	NA	level4	ChemSpider	NA	HMDB0034252	Organic acids and derivatives	Amino acids, peptides, and analogues	Carboxylic acids and derivatives	Amino acids, peptides, and analogues	NA	NA	NA	2.52397e+07	2.99302e+07	2.20703e+07	1.55019e+08	1.55552e+08	1.55553e+08
0.69_234.05279	POS	0.69	234.053	C12 H10 O5	Scopoletin acetate	-2.92808e-05	-0.125103	NA	level4	ChemSpider	NA	HMDB0034345	Phenylpropanoids and polyketides	NA	Coumarins and derivatives	Coumarins and derivatives	NA	NA	NA	3.18173e+07	3.37016e+07	3.27235e+07	3.47198e+07	3.24957e+07	3.28495e+07
0.69_270.07391	POS	0.69	270.074	C12 H14 O7	Mfcd00057515	-4.47904e-05	-0.165845	NA	level4	ChemSpider	NA	HMDB0060014	Organic oxygen compounds	Carbohydrates and carbohydrate conjugates	Organooxygen compounds	Carbohydrates	NA	NA	NA	2.87611e+08	3.02588e+08	2.89911e+08	3.32016e+08	3.16647e+08	3.11603e+08
0.691_70.04195	POS	0.691	70.0419	C4 H6 O	Methyl vinyl ketone	8.34435e-05	1.19134	NA	level4	ChemSpider	C20701	HMDB0061873	Organic oxygen compounds	Carbonyl compounds	Organooxygen compounds	Organic oxygen compounds	NA	NA	NA	2.65604e+07	2.78038e+07	2.68618e+07	2.83992e+07	2.71604e+07	5.77617e+06
0.692_188.04733	POS	0.692	188.047	C11 H8 O3	Plumbagin	-9.46395e-06	-0.0503275	NA	level4	ChemSpider	C10387	NA	NA	NA	NA	NA	NA	NA	NA	6.60536e+06	7.24193e+06	7.1108e+06	9.03761e+06	8.24476e+06	7.39704e+06
0.692_216.06343	POS	0.692	216.063	C9 H12 O6	Cis-trihomoaconitic acid	4.53881e-05	0.210069	NA	level4	ChemSpider	C20582	NA	NA	NA	NA	NA	Energy metabolism	Methane metabolism	map00680 Methane metabolism; map01100 Metabolic pathways; map01120 Microbial metabolism in diverse environments; map01210 2-Oxocarboxylic acid metabolism	4.8701e+07	4.44693e+07	4.56487e+07	9.69067e+06	3.46699e+07	3.55092e+07
0.692_410.10353	NEG	0.692	410.104	C21 H24 Cl2 O4	Spirodiclofen	-0.00163221	-3.97998	NA	level4	ChemSpider	C18553	NA	NA	NA	NA	NA	NA	NA	NA	923233	2.79527e+06	1.19088e+06	2.58837e+06	2.58602e+06	1.73009e+06
0.693_206.05798	POS	0.693	206.058	C11 H10 O4	Scoparone	7.37863e-05	0.358085	NA	level4	ChemSpider	C09311	HMDB0030818	Phenylpropanoids and polyketides	NA	Coumarins and derivatives	Coumarins and derivatives	NA	NA	NA	1.55627e+07	1.89129e+07	1.70967e+07	2.74987e+07	2.5894e+07	2.60951e+07
0.693_307.09868	POS	0.693	307.099	C14 H17 N3 O3 S	Cys-trp	-0.000381609	-1.24262	NA	level4	ChemSpider	NA	HMDB0028786	Organic acids and derivatives	Amino acids, peptides, and analogues	Carboxylic acids and derivatives	Amino acids, peptides, and analogues	NA	NA	NA	1.05633e+07	1.13795e+07	9.78671e+06	3.15348e+07	2.94498e+07	2.89203e+07
0.694_136.05242	POS	0.694	136.052	C8 H8 O2	Lq5400000	-8.01221e-06	-0.0588906	NA	level4	ChemSpider	C05613	HMDB0041485	Benzenoids	Benzyloxycarbonyls	Benzene and substituted derivatives	Benzene and derivatives	NA	NA	NA	1.16545e+07	1.16826e+07	2.89131e+06	3.84733e+06	2.12714e+07	2.32003e+07
0.694_144.04224	NEG	0.694	144.042	C6 H8 O4	Dimethyl fumarate	-1.52612e-05	-0.10595	NA	level4	ChemSpider	NA	NA	NA	NA	NA	NA	NA	NA	NA	1.01725e+09	1.0389e+09	9.80812e+08	9.00213e+08	9.14772e+08	8.95956e+08
0.695_307.12695	POS	0.695	307.127	C13 H17 N5 O4	3-(2-deoxy-beta-d-erythro-pentofuranosyl)-4,6,7,8-tetrahydropyrimido[1,2-a]purin-10(3h)-one	-0.00110553	-3.59956	NA	level4	ChemSpider	NA	HMDB0059780	Nucleosides, nucleotides, and analogues	NA	Nucleoside and nucleotide analogues	Nucleic acids and analogues	NA	NA	NA	4.44593e+06	3.90518e+06	2.95061e+06	1.65734e+07	4.77194e+06	1.66634e+07
0.695_448.12151	POS	0.695	448.122	C18 H24 O13	4-hydroxy-5-(3',4',5'-trihydroxyphenyl)-valeric acid-o-methyl-o-glucuronide	-0.00018297	-0.408305	NA	level4	ChemSpider	NA	HMDB0059970	Benzenoids	Methoxyphenols	Phenols	Phenols and derivatives	NA	NA	NA	8.63548e+06	8.92404e+06	8.63145e+06	2.00042e+07	1.84656e+07	1.67263e+07
0.696_204.04237	POS	0.696	204.042	C11 H8 O4	1,4-dihydroxy-2-naphthoic acid	0.000108312	0.530831	NA	level4	ChemSpider	C03657	NA	NA	NA	NA	NA	Metabolism of cofactors and vitamins	Ubiquinone and other terpenoid-quinone biosynthesis	map00130 Ubiquinone and other terpenoid-quinone biosynthesis; map01100 Metabolic pathways; map01110 Biosynthesis of secondary metabolites	7.50514e+06	1.05455e+07	9.52956e+06	1.69681e+07	1.60456e+07	1.6543e+07
0.696_547.17824	NEG	0.696	547.178	C24 H30 Cl N7 O4 S	Edoxaban	0.0013871	2.53501	NA	level4	ChemSpider	NA	NA	NA	NA	NA	NA	NA	NA	NA	1.55876e+06	457522	641256	3.99829e+06	1.80391e+06	1.00698e+06
0.697_108.04230	NEG	0.697	108.042	C3 H8 O4	Acetone peroxide	3.69109e-05	0.341634	NA	level4	ChemSpider	NA	HMDB0034260	Organic oxygen compounds	NA	Organic hydroperoxides	Organic oxygen compounds	NA	NA	NA	7.21596e+06	8.95293e+06	9.18868e+06	7.90615e+06	7.37264e+06	8.15886e+06
0.697_176.06860	POS	0.697	176.069	C7 H12 O5	Diacetin	0.000122498	0.69574	NA	level4	ChemSpider	NA	HMDB0031712	Lipids and lipid-like molecules	Diradylglycerols	Glycerolipids	Glycerolipids[GL]	NA	NA	NA	1.84331e+07	1.5869e+07	1.82047e+07	1.92272e+07	2.34964e+07	2.60913e+07
0.697_70.00557	POS	0.697	70.0056	C3 H2 O2	Propiolic acid	8.6194e-05	1.23125	NA	level4	ChemSpider	C00804	HMDB0006804	Organic acids and derivatives	Carboxylic acids	Carboxylic acids and derivatives	Organic acids	Metabolism of other amino acids	beta-Alanine metabolism	map00410 beta-Alanine metabolism; map00640 Propanoate metabolism; map01100 Metabolic pathways	1.38154e+06	5.4576e+06	862668	3.5199e+06	5.53346e+06	5.29195e+06
0.698_159.08949	POS	0.698	159.089	C7 H13 N O3	N-acetylvaline	-5.70636e-05	-0.358689	NA	level4	ChemSpider	NA	NA	NA	NA	NA	NA	NA	NA	NA	2.53188e+06	3.17512e+06	3.33301e+06	9.65985e+06	7.52685e+06	9.07634e+06
0.698_282.09487	NEG	0.698	282.095	C10 H18 O9	1,4-d-xylobiose	-0.000209317	-0.742007	NA	level4	ChemSpider	C01630	HMDB0029894	Organic oxygen compounds	Carbohydrates and carbohydrate conjugates	Organooxygen compounds	Carbohydrates	NA	NA	map02010 ABC transporters	2.69992e+07	3.02299e+07	2.81826e+07	6.11263e+07	6.02911e+07	5.77506e+07
0.698_289.14296	POS	0.698	289.143	C15 H19 N3 O3	Imazethapyr	0.000317946	1.09962	NA	level4	ChemSpider	C18865	NA	NA	NA	NA	NA	NA	NA	NA	6.47755e+06	6.35057e+06	6.37665e+06	1.23732e+06	1.57133e+06	747513
0.699_344.13204	NEG	0.699	344.132	C12 H24 O11	Maltitol	0.000176678	0.513403	NA	level4	ChemSpider	NA	HMDB0002928	Lipids and lipid-like molecules	Fatty acyl glycosides	Fatty Acyls	Fatty acyls[FA]	NA	NA	NA	545105	644592	642255	5.51677e+06	6.37261e+06	7.43317e+06
0.701_176.04729	POS	0.701	176.047	C10 H8 O3	Hymecromone	-5.13067e-05	-0.291437	NA	level4	ChemSpider	C03081	HMDB0059622	Phenylpropanoids and polyketides	Hydroxycoumarins	Coumarins and derivatives	Coumarins and derivatives	NA	NA	NA	1.23398e+07	1.35088e+07	1.27898e+07	2.55724e+07	2.29588e+07	2.41422e+07
0.702_100.05242	NEG	0.702	100.052	C5 H8 O2	Glutaral	-1.10267e-05	-0.110209	NA	level4	ChemSpider	C12518	HMDB0029599	Organic oxygen compounds	Carbonyl compounds	Organooxygen compounds	Organic oxygen compounds	NA	NA	NA	1.89857e+07	1.73096e+07	1.7244e+07	1.74682e+07	1.71884e+07	1.77092e+07
0.703_233.08995	POS	0.703	233.09	C10 H19 N O S2	8-(methylsulfinyl)octyl isothiocyanate	-0.000857571	-3.67913	NA	level4	ChemSpider	NA	HMDB0035923	Organosulfur compounds	NA	Sulfoxides	Organosulfur compounds	NA	NA	NA	1.7209e+07	1.74775e+07	1.71942e+07	1.87227e+07	2.03241e+07	2.01254e+07
0.704_194.05802	POS	0.704	194.058	C10 H10 O4	(e)-ferulic acid	0.000106919	0.550963	NA	level4	ChemSpider	C01494	HMDB0000954	Phenylpropanoids and polyketides	Hydroxycinnamic acids and derivatives	Cinnamic acids and derivatives	Polyketides[PK]	Biosynthesis of other secondary metabolites	Phenylpropanoid biosynthesis	map00940 Phenylpropanoid biosynthesis; map01061 Biosynthesis of phenylpropanoids; map01100 Metabolic pathways; map01110 Biosynthesis of secondary metabolites	1.29075e+07	1.43076e+07	1.29196e+07	3.19492e+07	2.87593e+07	2.95081e+07
0.705_287.10057	POS	0.705	287.101	C12 H17 N O7	Volkenin	6.88271e-05	0.239732	NA	level4	ChemSpider	C08344	NA	Amino acid related compounds	Cyanogenic glucosides derived from nonprotein amino acid	Cyanogenic glucosides	Amino acid related compounds	NA	NA	NA	639788	917269	1.01364e+06	8.91995e+06	8.3359e+06	7.36267e+06
0.705_289.11605	POS	0.705	289.116	C13 H15 N5 O3	Tazanolast	-0.00143789	-4.97336	NA	level4	ChemSpider	NA	NA	NA	NA	NA	NA	NA	NA	NA	1.67575e+06	464404	958582	6.11673e+06	7.51977e+06	7.74702e+06
0.706_222.07380	NEG	0.706	222.074	C8 H14 O7	Beta-d-ethyl glucuronide	-0.000148389	-0.668195	NA	level4	ChemSpider	NA	HMDB0010325	Organic oxygen compounds	Carbohydrates and carbohydrate conjugates	Organooxygen compounds	Carbohydrates	NA	NA	NA	1.44098e+08	1.46941e+08	1.44367e+08	1.53944e+08	1.57871e+08	1.50335e+08
0.706_474.15809	NEG	0.706	474.158	C20 H24 Cl2 N10	Picloxydine	0.00184566	3.8925	NA	level4	ChemSpider	NA	NA	NA	NA	NA	NA	NA	NA	NA	4.0839e+06	1.1091e+07	4.61707e+06	1.52996e+07	1.54475e+07	7.03034e+06
0.707_381.16268	POS	0.707	381.163	C22 H24 Cl N3 O	Azelastine	0.00188728	4.95141	NA	level4	ChemSpider	C07768	HMDB0015107	Organoheterocyclic compounds	Benzodiazines	Diazanaphthalenes	Organoheterocyclic compounds	NA	NA	NA	301519	380865	327515	2.39032e+06	2.32539e+06	2.35314e+06
0.707_666.22233	POS	0.707	666.222	C24 H42 O21	Alpha-d-glucopyranosyl-(1->4)-alpha-d-glucopyranosyl-(1->4)-alpha-d-glucopyranosyl-(1->4)-d-glucopyranose	0.000471414	0.707593	NA	level4	ChemSpider	C02052	HMDB0001296	Organic oxygen compounds	Carbohydrates and carbohydrate conjugates	Organooxygen compounds	Carbohydrates	NA	NA	NA	9.5114e+06	1.07516e+07	1.03553e+07	1.40799e+07	1.41069e+07	1.35758e+07
0.708_186.05292	POS	0.708	186.053	C8 H10 O5	6-(1-hydroxyethyl)-3-(hydroxymethyl)-2,7-dioxabicyclo[4.1.0]hept-3-en-5-one	9.68674e-05	0.520644	NA	level4	ChemSpider	NA	HMDB0041026	Organoheterocyclic compounds	Pyranones and derivatives	Pyrans	Organoheterocyclic compounds	NA	NA	NA	1.71231e+07	2.08349e+07	1.64734e+07	2.81216e+07	2.44117e+07	2.70918e+07
0.708_98.03681	POS	0.708	98.0368	C5 H6 O2	Furfuranol	3.00411e-05	0.306427	NA	level4	ChemSpider	C20441	HMDB0013742	Organoheterocyclic compounds	NA	Heteroaromatic compounds	Organoheterocyclic compounds	Xenobiotics biodegradation and metabolism	Furfural degradation	map00365 Furfural degradation; map01120 Microbial metabolism in diverse environments	7.69951e+08	8.02518e+08	7.81435e+08	6.96887e+08	6.78797e+08	6.87486e+08
0.709_425.15312	NEG	0.709	425.153	C16 H27 N O12	Methyl 2-acetamido-2-deoxy-3-o-(4-o-methyl-alpha-d-glucopyranuronosyl)-beta-d-glucopyranoside	-0.000208203	-0.489712	NA	level4	ChemSpider	NA	NA	NA	NA	NA	NA	NA	NA	NA	2.62135e+06	2.41849e+06	3.68285e+06	2.69366e+06	3.90185e+06	3.10964e+06
0.71_170.05797	POS	0.71	170.058	C8 H10 O4	3,4-dihydroxyphenylglycol	6.40394e-05	0.376574	NA	level4	ChemSpider	C05576	HMDB0000318	Benzenoids	Benzenediols	Phenols	Phenols and derivatives	Amino acid metabolism	Tyrosine metabolism	map00350 Tyrosine metabolism; map01100 Metabolic pathways	1.67042e+07	1.62331e+07	1.76553e+07	2.18534e+07	1.81305e+07	1.92945e+07
0.71_351.15268	POS	0.71	351.153	C15 H21 N5 O5	9-ribosylzeatin	-0.00158586	-4.51613	NA	level4	ChemSpider	C16431	NA	NA	NA	NA	NA	Metabolism of terpenoids and polyketides	Zeatin biosynthesis	map00908 Zeatin biosynthesis; map01110 Biosynthesis of secondary metabolites	431746	502579	468970	3.39029e+06	3.28904e+06	3.16112e+06
0.71_377.13330	POS	0.71	377.133	C19 H18 F3 N3 O2	Lasmiditan	-0.0018111	-4.80225	NA	level4	ChemSpider	NA	NA	NA	NA	NA	NA	NA	NA	NA	628018	2.18597e+06	2.15143e+06	9.71641e+06	5.51735e+06	1.05115e+07
0.712_208.05820	NEG	0.712	208.058	C8 H16 O2 S2	Dihydrolipoic acid	-0.0009755	-4.68857	NA	level4	ChemSpider	C02147	HMDB0012210	Lipids and lipid-like molecules	Fatty acids and conjugates	Fatty Acyls	Fatty acyls[FA]	Metabolism of cofactors and vitamins	Lipoic acid metabolism	map00785 Lipoic acid metabolism; map01100 Metabolic pathways	1.56036e+08	1.54786e+08	1.53555e+08	2.24856e+08	2.22734e+08	2.26152e+08
0.713_254.07919	POS	0.713	254.079	C6 H15 N4 O5 P	Phosphoarginine	0.00118897	4.67955	NA	level4	ChemSpider	C05945	HMDB0029438	Organic acids and derivatives	Amino acids, peptides, and analogues	Carboxylic acids and derivatives	Amino acids, peptides, and analogues	Amino acid metabolism	Arginine and proline metabolism	map00330 Arginine and proline metabolism	496408	1.41176e+06	1.38198e+06	1.51379e+07	1.50898e+07	1.48873e+07
0.714_465.18407	POS	0.714	465.184	C23 H29 Cl F N3 O4	4-amino-5-chloro-n-{1-[3-(4-fluorophenoxy)propyl]-3-methoxy-4-piperidinyl}-2-methoxybenzamide	0.00100641	2.16348	NA	level4	ChemSpider	C06910	HMDB0014742	Benzenoids	Benzoic acids and derivatives	Benzene and substituted derivatives	Benzene and derivatives	NA	NA	NA	1.38084e+06	972815	957867	1.29991e+06	1.21516e+06	1.06634e+06
0.714_633.21322	NEG	0.714	633.213	C23 H39 N O19	3-sialyllactose	0.00159499	2.51888	NA	level4	ChemSpider	NA	HMDB0000825	Organic oxygen compounds	Carbohydrates and carbohydrate conjugates	Organooxygen compounds	Carbohydrates	NA	NA	NA	2.10146e+06	1.55938e+06	1.37052e+06	3.9095e+06	4.91791e+06	4.31756e+06
0.715_127.09987	POS	0.715	127.1	C7 H13 N O	Lq1825000	0.000156597	1.23208	NA	level4	ChemSpider	C11519	NA	NA	NA	NA	NA	Xenobiotics biodegradation and metabolism	Caprolactam degradation	map00930 Caprolactam degradation; map01120 Microbial metabolism in diverse environments	4.12004e+06	2.95335e+06	3.01527e+06	1.25053e+07	1.30619e+07	1.27172e+07
0.715_134.05788	NEG	0.715	134.058	C5 H10 O4	2,2-bis(hydroxymethyl)propionic acid	-2.98155e-05	-0.222408	NA	level4	ChemSpider	NA	HMDB0127615	Organic acids and derivatives	Beta hydroxy acids and derivatives	Hydroxy acids and derivatives	Organic acids	NA	NA	NA	1.88716e+07	1.96267e+07	1.89731e+07	1.8703e+07	1.36291e+07	4.8416e+06
0.715_204.07472	POS	0.715	204.075	C7 H12 N2 O5	Glu-gly	9.6548e-05	0.473102	NA	level4	ChemSpider	NA	HMDB0028819	Organic acids and derivatives	Amino acids, peptides, and analogues	Carboxylic acids and derivatives	Amino acids, peptides, and analogues	NA	NA	NA	5.01867e+06	4.44669e+06	2.44699e+06	7.39274e+06	8.52422e+06	8.02907e+06
0.716_221.08984	POS	0.716	221.09	C8 H15 N O6	Shrimp shell	-9.63905e-05	-0.435979	NA	level4	ChemSpider	NA	HMDB0062641	Organic oxygen compounds	Carbohydrates and carbohydrate conjugates	Organooxygen compounds	Carbohydrates	NA	NA	NA	4.53763e+06	5.04455e+06	5.02877e+06	2.81914e+06	3.21027e+06	2.25867e+06
0.716_231.11073	POS	0.716	231.111	C10 H17 N O5	Mfcd09953737	5.35118e-05	0.231542	NA	level4	ChemSpider	NA	HMDB0000953	Organic acids and derivatives	Amino acids, peptides, and analogues	Carboxylic acids and derivatives	Amino acids, peptides, and analogues	NA	NA	NA	5.61729e+06	7.22498e+06	5.11952e+06	1.24276e+07	5.00728e+06	1.07485e+07
0.717_125.08411	POS	0.717	125.084	C7 H11 N O	2-ethyl-4,5-dimethylthiazole	4.93853e-05	0.394817	NA	level4	ChemSpider	NA	HMDB0037865	Organoheterocyclic compounds	Oxazoles	Azoles	Organoheterocyclic compounds	NA	NA	NA	1.83901e+07	1.28304e+07	1.47126e+07	1.39349e+06	1.85777e+06	2.00247e+06
0.717_271.10551	POS	0.717	271.106	C12 H17 N O6	Deidaclin	-7.61146e-05	-0.280756	NA	level4	ChemSpider	C08329	NA	Amino acid related compounds	Cyanogenic glucosides derived from nonprotein amino acid	Cyanogenic glucosides	Amino acid related compounds	NA	NA	NA	496408	1.41176e+06	1.38198e+06	1.51379e+07	1.50898e+07	1.33188e+07
0.717_439.16886	POS	0.717	439.169	C23 H31 Cl2 N O3	Estramustine	0.000762076	1.73527	NA	level4	ChemSpider	C11228	HMDB0015327	Lipids and lipid-like molecules	Estrane steroids	Steroids and steroid derivatives	Steroids and derivatives	NA	NA	NA	1.47324e+07	1.1633e+07	1.18687e+07	1.67383e+07	1.58355e+07	1.76697e+07
0.717_485.17454	POS	0.717	485.175	C24 H33 Cl2 N O5	Vilanterol	0.000964813	1.98859	NA	level4	ChemSpider	NA	NA	NA	NA	NA	NA	NA	NA	NA	429651	494401	466695	2.00252e+07	1.91224e+07	2.10657e+07
0.718_152.04738	POS	0.718	152.047	C8 H8 O3	Vanillin	3.50971e-05	0.23083	NA	level4	ChemSpider	C00755	HMDB0012308	Benzenoids	Methoxyphenols	Phenols	Phenols and derivatives	Xenobiotics biodegradation and metabolism	Aminobenzoate degradation	map00627 Aminobenzoate degradation; map00998 Biosynthesis of various secondary metabolites - part 2; map01061 Biosynthesis of phenylpropanoids; map01063 Biosynthesis of alkaloids derived from shikimate pathway; map01100 Metabolic pathways; map01110 Biosynthesis of secondary metabolites; map01120 Microbial metabolism in diverse environments	2.57184e+07	2.5992e+07	2.78739e+07	5.54754e+07	3.71051e+07	3.16107e+07
0.718_268.07910	NEG	0.718	268.079	C9 H16 O9	2-(alpha-d-mannosyl)-d-glyceric acid	-0.000336662	-1.25583	NA	level4	ChemSpider	C11544	NA	NA	NA	NA	NA	Carbohydrate metabolism	Fructose and mannose metabolism	map00051 Fructose and mannose metabolism; map01100 Metabolic pathways; map02060 Phosphotransferase system (PTS)	1.25591e+08	1.18852e+08	1.12088e+08	2.12342e+07	8.99079e+06	4.86548e+07
0.718_469.17957	POS	0.718	469.18	C23 H25 Cl F N7 O	Gandotinib	0.000257148	0.54808	NA	level4	ChemSpider	NA	NA	NA	NA	NA	NA	NA	NA	NA	399493	459698	433937	1.80824e+07	1.63157e+07	1.99603e+07
0.719_187.08453	POS	0.719	187.085	C8 H13 N O4	6-acetamido-2-oxohexanoic acid	7.01785e-05	0.375117	NA	level4	ChemSpider	C05548	HMDB0012150	Organic acids and derivatives	Medium-chain keto acids and derivatives	Keto acids and derivatives	Organic acids	Amino acid metabolism	Lysine degradation	map00310 Lysine degradation; map01100 Metabolic pathways	1.0578e+07	1.00167e+07	1.14176e+07	1.25906e+07	1.26777e+07	1.08971e+07
0.719_188.06857	POS	0.719	188.069	C8 H12 O5	Mfcd20640990	9.94847e-05	0.528981	NA	level4	ChemSpider	C16589	NA	Organic acids	2-Oxocarboxylic acids	Carboxylic acids [Fig]	Organic acids	Energy metabolism	Methane metabolism	map00680 Methane metabolism; map01100 Metabolic pathways; map01120 Microbial metabolism in diverse environments; map01210 2-Oxocarboxylic acid metabolism	3.37306e+06	2.70286e+06	4.70677e+06	2.88608e+06	6.70256e+06	3.14364e+06
0.719_288.08436	NEG	0.719	288.084	C12 H16 O8	1,5-anhydro-1-(2,4,6-trihydroxyphenyl)hexitol	-0.000158509	-0.550216	NA	level4	ChemSpider	NA	HMDB0132663	Organic oxygen compounds	Carbohydrates and carbohydrate conjugates	Organooxygen compounds	Carbohydrates	NA	NA	NA	1.06663e+06	917674	1.45591e+06	3.79215e+07	3.98136e+07	1.73868e+07
0.719_331.12662	POS	0.719	331.127	C14 H21 N O8	5'-o-beta-d-glucosylpyridoxine	-9.7722e-05	-0.29512	NA	level4	ChemSpider	C03996	NA	NA	NA	NA	NA	NA	NA	NA	788819	447380	381864	9.0143e+06	1.20472e+07	1.15588e+07
0.719_367.14760	POS	0.719	367.148	C14 H25 N O10	2-acetamido-2-deoxy-3-o-(6-deoxy-alpha-l-galactopyranosyl)-d-glucose	-0.000245659	-0.669102	NA	level4	ChemSpider	NA	HMDB0006700	Lipids and lipid-like molecules	Fatty acyl glycosides	Fatty Acyls	Fatty acyls[FA]	NA	NA	NA	3.79525e+06	3.54327e+06	3.83099e+06	6.15995e+06	6.47121e+06	2.93908e+06
0.719_92.04744	POS	0.719	92.0474	C3 H8 O3	Glycerin	9.61429e-05	1.04449	NA	level4	ChemSpider	C00116	HMDB0000131	Organic oxygen compounds	Carbohydrates and carbohydrate conjugates	Organooxygen compounds	Carbohydrates	Carbohydrate metabolism	Pentose and glucuronate interconversions	map00040 Pentose and glucuronate interconversions; map00052 Galactose metabolism; map00561 Glycerolipid metabolism; map01100 Metabolic pathways; map02010 ABC transporters; map04714 Thermogenesis; map04723 Retrograde endocannabinoid signaling; map04923 Regulation of lipolysis in adipocytes	1.52089e+07	1.46168e+07	1.42363e+07	1.76784e+07	1.74816e+07	1.81007e+07
0.72_217.13146	POS	0.72	217.131	C10 H19 N O4	Propionylcarnitine	5.04666e-05	0.232424	NA	level4	ChemSpider	C03017	NA	FA Fatty acyls	FA0707 Fatty acyl carnitines	FA07 Fatty esters	Fatty acyls[FA]	NA	NA	NA	2.77791e+06	2.2632e+06	2.21669e+06	1.83585e+07	1.79405e+07	2.00073e+07
0.72_384.12688	NEG	0.72	384.127	C14 H24 O12	1-o-acetyl-alpha-maltose	0.000108804	0.283251	NA	level4	ChemSpider	NA	NA	NA	NA	NA	NA	NA	NA	NA	5.51724e+06	5.77865e+06	5.40984e+06	1.32316e+07	9.72082e+06	1.28805e+07
0.721_158.02148	NEG	0.721	158.021	C6 H6 O5	4-methylene-2-oxoglutarate	-4.05813e-05	-0.256809	NA	level4	ChemSpider	C06035	HMDB0037759	Organic acids and derivatives	Gamma-keto acids and derivatives	Keto acids and derivatives	Organic acids	Xenobiotics biodegradation and metabolism	Benzoate degradation	map00362 Benzoate degradation; map00660 C5-Branched dibasic acid metabolism; map01120 Microbial metabolism in diverse environments	2.53322e+07	2.09617e+07	2.13004e+07	1.648e+07	1.9268e+07	8.0976e+06
0.721_233.12634	POS	0.721	233.126	C10 H19 N O5	Hopantenic acid	1.5559e-05	0.0667406	NA	level4	ChemSpider	NA	NA	NA	NA	NA	NA	NA	NA	NA	1.05551e+06	1.30579e+06	774425	3.24363e+07	3.16522e+07	2.88686e+07
0.721_303.09493	POS	0.721	303.095	C12 H17 N O8	Gynocardin	-0.000483601	-1.59554	NA	level4	ChemSpider	C08331	HMDB0029913	Organic oxygen compounds	Carbohydrates and carbohydrate conjugates	Organooxygen compounds	Carbohydrates	NA	NA	NA	2.31053e+06	1.50101e+06	1.94375e+06	640274	504143	554499
0.721_335.15797	POS	0.721	335.158	C15 H21 N5 O4	Riboprine	-0.00138164	-4.12235	NA	level4	ChemSpider	C16427	NA	NA	NA	NA	NA	Metabolism of terpenoids and polyketides	Zeatin biosynthesis	map00908 Zeatin biosynthesis; map01110 Biosynthesis of secondary metabolites	457555	442278	406144	3.54157e+06	3.34344e+06	2.34944e+06
0.721_378.11614	POS	0.721	378.116	C17 H16 F6 N2 O	Mefloquine	-0.000539156	-1.4259	NA	level4	ChemSpider	C07633	HMDB0014502	Organoheterocyclic compounds	4-quinolinemethanols	Quinolines and derivatives	Organoheterocyclic compounds	NA	NA	NA	1.6277e+06	3.56143e+06	5.99124e+06	1.23062e+07	1.15236e+07	1.16628e+07
0.721_391.14782	POS	0.721	391.148	C16 H25 N O10	Proacaciberin	-2.87813e-05	-0.0735817	NA	level4	ChemSpider	C08337	NA	Amino acid related compounds	Cyanogenic glucosides derived from leucine	Cyanogenic glucosides	Amino acid related compounds	NA	NA	NA	532264	619589	578155	4.07226e+06	3.93638e+06	3.67082e+06
0.722_153.07903	POS	0.722	153.079	C8 H11 N O2	Dopamine	5.48076e-05	0.358035	NA	level4	ChemSpider	C03758	HMDB0000073	Benzenoids	Benzenediols	Phenols	Phenols and derivatives	Amino acid metabolism	Tyrosine metabolism	map00350 Tyrosine metabolism; map00950 Isoquinoline alkaloid biosynthesis; map00965 Betalain biosynthesis; map01060 Biosynthesis of plant secondary metabolites; map01063 Biosynthesis of alkaloids derived from shikimate pathway; map01100 Metabolic pathways; map01110 Biosynthesis of secondary metabolites; map04024 cAMP signaling pathway; map04080 Neuroactive ligand-receptor interaction; map04540 Ga…	322194	356113	349553	2.67371e+06	2.88456e+06	2.42518e+06
0.722_304.07927	POS	0.722	304.079	C16 H17 Cl N2 S	Demethylchlorpromazine	-0.000831003	-2.73284	NA	level4	ChemSpider	NA	HMDB0061135	Organoheterocyclic compounds	Phenothiazines	Benzothiazines	Organoheterocyclic compounds	NA	NA	NA	1.70911e+08	2.5312e+08	1.46622e+08	9.02214e+06	7.47047e+06	4.08845e+06
0.722_328.10065	NEG	0.722	328.101	C16 H16 N4 O2 S	Sulfazamet	0.0012549	3.82477	NA	level4	ChemSpider	NA	NA	NA	NA	NA	NA	NA	NA	NA	4.33499e+06	5.03394e+06	2.70137e+06	2.84758e+07	2.6986e+07	2.39808e+07
0.722_337.13731	POS	0.722	337.137	C14 H19 N5 O5	Tecadenoson	-0.00130537	-3.87191	NA	level4	ChemSpider	NA	NA	NA	NA	NA	NA	NA	NA	NA	1.96466e+06	1.55703e+06	1.77335e+06	1.36392e+07	1.45738e+07	1.41249e+07
0.722_426.13694	NEG	0.722	426.137	C22 H28 Cl2 O4	(+)-mometasone	0.00047562	1.11612	NA	level4	ChemSpider	C07816	HMDB0014902	Lipids and lipid-like molecules	Pregnane steroids	Steroids and steroid derivatives	Steroids and derivatives	NA	NA	NA	487807	576837	574746	9.08767e+06	8.95097e+06	7.0601e+06
0.723_128.01099	NEG	0.723	128.011	C5 H4 O4	5-hydroxy-2-furoic acid	2.79111e-05	0.218037	NA	level4	ChemSpider	NA	HMDB0059784	Organoheterocyclic compounds	Furoic acid and derivatives	Furans	Organoheterocyclic compounds	NA	NA	NA	6.41491e+06	8.60896e+06	8.97162e+06	1.07943e+07	1.42605e+06	9.92657e+06
0.723_185.06863	NEG	0.723	185.069	C8 H11 N O4	Eglumetad	-0.00018248	-0.986014	NA	level4	ChemSpider	NA	NA	NA	NA	NA	NA	NA	NA	NA	309731	327734	250915	266467	263207	292338
0.723_189.10014	POS	0.723	189.1	C8 H15 N O4	(+)-castanospermine	3.68541e-05	0.194892	NA	level4	ChemSpider	C02256	NA	Alkaloids	Indolizidine alkaloids	Alkaloids derived from lysine	Alkaloids	NA	NA	NA	6.5076e+06	5.13033e+06	6.21196e+06	6.61757e+06	6.12221e+06	1.03537e+07
0.723_201.10018	POS	0.723	201.1	C9 H15 N O4	3-hydroxy-n-[(3s)-2-oxotetrahydro-3-furanyl]pentanamide	7.45944e-05	0.370932	NA	level4	ChemSpider	NA	NA	NA	NA	NA	NA	NA	NA	NA	7.5987e+06	7.50001e+06	9.39054e+06	2.66897e+06	3.35334e+06	2.70989e+06
0.724_195.08971	POS	0.724	195.09	C10 H13 N O3	Metirosine	0.000165043	0.845987	NA	level4	ChemSpider	C07921	HMDB0014903	Phenylpropanoids and polyketides	NA	Phenylpropanoic acids	Phenylpropanoic acids	NA	NA	NA	2.63267e+07	2.25485e+07	2.17242e+07	4.15034e+06	3.8691e+06	4.49686e+06
0.724_229.13123	POS	0.724	229.131	C11 H19 N O4	Butenylcarnitine	-0.000181595	-0.792537	NA	level4	ChemSpider	NA	HMDB0013126	Lipids and lipid-like molecules	Fatty acid esters	Fatty Acyls	Fatty acyls[FA]	NA	NA	NA	9.70697e+06	8.94724e+06	9.50782e+06	2.7513e+06	3.54887e+06	2.478e+06
0.724_260.08927	POS	0.724	260.089	C9 H14 N3 O6	2-(asparaginylamino)-4-carboxybutanoate	0.00101197	3.89087	NA	level4	ChemSpider	NA	NA	NA	NA	NA	NA	NA	NA	NA	2.09672e+08	1.93439e+08	1.66133e+08	7.26607e+08	7.41938e+08	7.48994e+08
0.724_291.13171	POS	0.724	291.132	C13 H25 N O2 S2	S(8)-(2-methylbutanoyl)dihydrolipoamide	-0.000956654	-3.28597	NA	level4	ChemSpider	C05118	HMDB0006869	Lipids and lipid-like molecules	Fatty acyl thioesters	Fatty Acyls	Fatty acyls[FA]	NA	NA	NA	1.10706e+07	8.16639e+06	8.02799e+06	2.70382e+07	2.95728e+07	2.65226e+07
0.724_302.06358	POS	0.724	302.064	C16 H12 Cl F N2 O	Fludiazepam	0.00136121	4.50638	NA	level4	ChemSpider	NA	HMDB0015513	Organoheterocyclic compounds	1,4-benzodiazepines	Benzodiazepines	Organoheterocyclic compounds	NA	NA	NA	8.29404e+06	1.46669e+07	1.06506e+07	7.62609e+06	6.97593e+06	6.87023e+06
0.724_312.10561	NEG	0.724	312.106	C11 H20 O10	Vicianose	-3.65332e-05	-0.117054	NA	level4	ChemSpider	C01625	NA	Carbohydrates	Disaccharides	Oligosaccharides [Fig]	Carbohydrates	NA	NA	NA	1.30067e+07	1.38183e+07	1.51293e+07	1.71439e+07	1.76158e+07	1.56128e+07
0.724_360.10557	POS	0.724	360.106	C15 H20 O10	3-methoxy-4-hydroxyphenylglycol glucuronide	-7.55974e-05	-0.209931	NA	level4	ChemSpider	NA	HMDB0000496	Organic oxygen compounds	Carbohydrates and carbohydrate conjugates	Organooxygen compounds	Carbohydrates	NA	NA	NA	8.96546e+06	9.24936e+06	9.21337e+06	5.54829e+06	5.26464e+06	3.60004e+06
0.724_546.17919	NEG	0.724	546.179	C20 H34 O17	Alpha-l-arabinofuranosyl-(1->5)-alpha-l-arabinofuranosyl-(1->5)-alpha-l-arabinofuranosyl-(1->5)-l-arabinofuranose	-0.000413626	-0.757307	NA	level4	ChemSpider	C20572	NA	NA	NA	NA	NA	NA	NA	map02010 ABC transporters	2.24944e+06	1.42553e+06	1.84246e+06	1.00033e+06	442784	371704
0.725_169.11029	POS	0.725	169.11	C9 H15 N O2	Aceclidine	1.3256e-05	0.0783868	NA	level4	ChemSpider	NA	NA	NA	NA	NA	NA	NA	NA	NA	1.56733e+07	1.56386e+07	1.62598e+07	362308	356271	350493
0.725_277.11614	POS	0.725	277.116	C12 H15 N5 O3	Entecavir	-0.00135102	-4.87525	NA	level4	ChemSpider	NA	HMDB0014585	Nucleosides, nucleotides, and analogues	NA	Nucleoside and nucleotide analogues	Nucleic acids and analogues	NA	NA	NA	2.09672e+08	1.93439e+08	1.66133e+08	7.26607e+08	7.41938e+08	7.48994e+08
0.725_284.08961	POS	0.725	284.09	C13 H16 O7	Mfcd08277028	9.07411e-06	0.031941	NA	level4	ChemSpider	NA	HMDB0011686	Organic oxygen compounds	Carbohydrates and carbohydrate conjugates	Organooxygen compounds	Carbohydrates	NA	NA	NA	3.19125e+06	1.94465e+06	2.88405e+06	6.18743e+06	5.68882e+06	5.3866e+06
0.725_284.11077	NEG	0.725	284.111	C11 H16 N4 O5	Coformycin	-0.00129641	-4.56303	NA	level4	ChemSpider	C01677	NA	NA	NA	NA	NA	NA	NA	NA	222578	225300	229628	2.83219e+06	1.68611e+06	430397
0.725_289.15239	POS	0.725	289.152	C13 H23 N O6	3-methylglutarylcarnitine	-0.000144031	-0.498116	NA	level4	ChemSpider	NA	NA	NA	NA	NA	NA	NA	NA	NA	1.11477e+06	1.52266e+06	1.20247e+06	4.29643e+06	4.65164e+06	3.93736e+06
0.725_359.12184	POS	0.725	359.122	C15 H21 N O9	2-hydroxy-4-[(1r)-1-hydroxy-2-(methylamino)ethyl]phenyl ÃŸ-d-glucopyranosiduronic acid	0.000212213	0.590922	NA	level4	ChemSpider	NA	HMDB0010336	Organic oxygen compounds	Carbohydrates and carbohydrate conjugates	Organooxygen compounds	Carbohydrates	NA	NA	NA	983855	699808	1.0122e+06	2.3087e+06	2.15335e+06	2.11586e+06
0.725_383.14271	POS	0.725	383.143	C14 H25 N O11	Beta-d-galp-(1->3)-d-galpnac	-4.73786e-05	-0.123658	NA	level4	ChemSpider	C07278	NA	NA	NA	NA	NA	NA	NA	NA	691813	397168	384853	4.68034e+06	4.1469e+06	1.98299e+06
0.725_409.15880	POS	0.725	409.159	C16 H27 N O11	Linustatin	0.000389492	0.951935	NA	level4	ChemSpider	C08333	NA	Amino acid related compounds	Cyanogenic glucosides derived from valine or isoleucine	Cyanogenic glucosides	Amino acid related compounds	NA	NA	NA	549048	539214	462217	3.10961e+06	2.89418e+06	2.86171e+06
0.726_197.10529	POS	0.726	197.105	C10 H15 N O3	(+/-)-metanephrine	9.76383e-05	0.495361	NA	level4	ChemSpider	NA	HMDB0004063	Benzenoids	Methoxyphenols	Phenols	Phenols and derivatives	NA	NA	NA	1.25369e+07	1.24204e+07	1.03472e+07	7.40751e+06	6.98707e+06	8.39705e+06
0.726_213.10015	POS	0.726	213.1	C10 H15 N O4	(-)-(alpha)-kainic acid	4.40463e-05	0.206693	NA	level4	ChemSpider	C12819	NA	NA	NA	NA	NA	NA	NA	NA	1.38511e+07	1.45668e+07	1.60211e+07	9.12783e+06	9.99989e+06	8.51057e+06
0.726_220.05817	NEG	0.726	220.058	C8 H12 O7	(-)-threo-isodihomocitric acid	-0.000131169	-0.596065	NA	level4	ChemSpider	C16597	NA	NA	NA	NA	NA	Energy metabolism	Methane metabolism	map00680 Methane metabolism; map01100 Metabolic pathways; map01120 Microbial metabolism in diverse environments; map01210 2-Oxocarboxylic acid metabolism	4.85531e+06	2.89419e+06	3.43275e+06	1.81056e+06	5.05339e+06	7.45654e+06
0.726_322.08977	POS	0.726	322.09	C11 H13 F3 N4 O4	Xs9990000	0.000878178	2.72651	NA	level4	ChemSpider	C18785	NA	NA	NA	NA	NA	NA	NA	NA	7.12817e+06	6.52874e+06	2.02678e+06	5.89433e+06	4.75657e+06	6.43216e+06
0.726_402.13723	NEG	0.726	402.137	C24 H19 F N2 O3	Setipiprant	-0.000743874	-1.8498	NA	level4	ChemSpider	NA	NA	NA	NA	NA	NA	NA	NA	NA	1.82138e+06	1.83067e+06	1.64788e+06	3.08475e+06	5.14484e+06	4.87571e+06
0.727_247.14195	POS	0.727	247.142	C11 H21 N O5	3-hydroxybutyrylcarnitine	-2.23288e-05	-0.0903481	NA	level4	ChemSpider	NA	NA	NA	NA	NA	NA	NA	NA	NA	9.70697e+06	8.94724e+06	9.50782e+06	2.7513e+06	3.54887e+06	2.478e+06
0.727_403.14814	POS	0.727	403.148	C21 H26 Cl N3 O S	Perphenazine	-0.000369003	-0.915303	NA	level4	ChemSpider	C07427	HMDB0014988	Organoheterocyclic compounds	Phenothiazines	Benzothiazines	Organoheterocyclic compounds	NA	NA	NA	405104	641484	994354	4.49893e+06	4.09283e+06	4.65681e+06
0.728_124.01610	POS	0.728	124.016	C6 H4 O3	Hydroxy-1,4-benzoquinone	5.65861e-05	0.45628	NA	level4	ChemSpider	C07103	NA	NA	NA	NA	NA	Xenobiotics biodegradation and metabolism	Chlorocyclohexane and chlorobenzene degradation	map00361 Chlorocyclohexane and chlorobenzene degradation; map00627 Aminobenzoate degradation; map01100 Metabolic pathways; map01120 Microbial metabolism in diverse environments	1.14836e+08	1.12113e+08	1.11646e+08	1.44753e+08	1.42862e+08	1.41212e+08
0.728_225.10016	POS	0.728	225.1	C11 H15 N O4	Etilevodopa	4.81142e-05	0.213746	NA	level4	ChemSpider	NA	NA	NA	NA	NA	NA	NA	NA	NA	1.11403e+06	588868	424194	2.45868e+06	2.91e+06	2.48299e+06
0.728_234.07394	NEG	0.728	234.074	C9 H14 O7	Mfcd00060079	-1.7393e-05	-0.0743057	NA	level4	ChemSpider	NA	HMDB0032438	Organic acids and derivatives	Tricarboxylic acids and derivatives	Carboxylic acids and derivatives	Organic acids	NA	NA	NA	1.71027e+07	1.31191e+07	1.2398e+07	3.69374e+07	3.91616e+07	3.65615e+07
0.728_238.06878	NEG	0.728	238.069	C8 H14 O8	3-deoxy-d-manno-octulosonic acid	-9.04977e-05	-0.380133	NA	level4	ChemSpider	C01187	NA	Carbohydrates	Sugar acids [Fig]	Monosaccharides	Carbohydrates	Glycan biosynthesis and metabolism	Lipopolysaccharide biosynthesis	map00540 Lipopolysaccharide biosynthesis; map01100 Metabolic pathways	4.30291e+06	5.39916e+06	5.39048e+06	7.25179e+06	6.89559e+06	6.68957e+06
0.728_391.18546	POS	0.728	391.185	C18 H25 N5 O5	Orysastrobin	-0.000113318	-0.289678	NA	level4	ChemSpider	C18560	NA	NA	NA	NA	NA	NA	NA	NA	1.68185e+06	1.2722e+06	1.3009e+06	8.96493e+06	9.23535e+06	8.25592e+06
0.729_251.11568	POS	0.729	251.116	C13 H17 N O4	Atee	-8.10443e-05	-0.322737	NA	level4	ChemSpider	C01657	NA	NA	NA	NA	NA	NA	NA	NA	1.68146e+07	1.9941e+07	1.38383e+07	1.17074e+07	1.08783e+07	1.22074e+07
0.729_277.11598	NEG	0.729	277.116	C12 H23 N O2 S2	S(8)-(2-methylpropanoyl)dihydrolipoamide	-0.00103565	-3.73725	NA	level4	ChemSpider	C04424	HMDB0006868	Lipids and lipid-like molecules	Fatty amides	Fatty Acyls	Fatty acyls[FA]	NA	NA	NA	2.04512e+07	1.77933e+07	1.83335e+07	2.88256e+07	3.02738e+07	3.10183e+07
0.729_294.09523	NEG	0.729	294.095	C11 H18 O9	Tuliposide b	0.000145954	0.49628	NA	level4	ChemSpider	C08570	NA	NA	NA	NA	NA	NA	NA	NA	3.0593e+07	2.87532e+07	2.58168e+07	3.58268e+07	3.62897e+07	4.06796e+07
0.729_340.10071	NEG	0.729	340.101	C12 H20 O11	3-ketosucrose	0.000145767	0.428598	NA	level4	ChemSpider	C05731	NA	NA	NA	NA	NA	Carbohydrate metabolism	Starch and sucrose metabolism	map00500 Starch and sucrose metabolism	3.0593e+07	2.87532e+07	2.58168e+07	3.58268e+07	3.62897e+07	4.06796e+07
0.729_415.14792	POS	0.729	415.148	C22 H23 Cl F N3 O2	Milenperone	0.00163434	3.93677	NA	level4	ChemSpider	NA	NA	NA	NA	NA	NA	NA	NA	NA	386818	427541	414283	4.66622e+06	4.50639e+06	4.98873e+06
0.729_828.27640	POS	0.729	828.276	C30 H52 O26	Maltopentose	0.00171887	2.07524	NA	level4	ChemSpider	NA	HMDB0012254	Organic oxygen compounds	Carbohydrates and carbohydrate conjugates	Organooxygen compounds	Carbohydrates	NA	NA	NA	5.0636e+06	6.56049e+06	4.26274e+06	3.02895e+07	1.77568e+07	2.86829e+07
0.73_202.04758	NEG	0.73	202.048	C8 H10 O6	3,5-dioxooctanedioic acid	-0.000159329	-0.78857	NA	level4	ChemSpider	NA	HMDB0240258	Organic acids and derivatives	Medium-chain keto acids and derivatives	Keto acids and derivatives	Organic acids	NA	NA	NA	1.8434e+06	1.54143e+06	1.51223e+06	1.20998e+06	1.73453e+06	2.1055e+06
0.73_230.04265	NEG	0.73	230.043	C10 H14 O2 S2	3,3'-dithiobis[4,5-dihydro-2-methylfuran]	-0.000871471	-3.78829	NA	level4	ChemSpider	NA	HMDB0039670	Organoheterocyclic compounds	NA	Dihydrofurans	Organoheterocyclic compounds	NA	NA	NA	2.10641e+06	2.06491e+06	1.99804e+06	348980	651907	252935
0.73_255.11066	POS	0.73	255.111	C12 H17 N O5	N-phenyl-beta-d-glucopyranosylamine	-1.23141e-05	-0.0482697	NA	level4	ChemSpider	C03142	NA	NA	NA	NA	NA	NA	NA	NA	1.71578e+06	1.16965e+06	1.11522e+06	4.3826e+06	4.66219e+06	3.93433e+06
0.73_311.13741	POS	0.73	311.137	C15 H21 N O6	Ux9665100	0.000519978	1.67122	NA	level4	ChemSpider	C13732	HMDB0033939	Organic acids and derivatives	Amino acids, peptides, and analogues	Carboxylic acids and derivatives	Amino acids, peptides, and analogues	NA	NA	NA	2.33303e+06	577686	2.23433e+06	3.90681e+06	3.70063e+06	3.5567e+06
0.73_365.16876	NEG	0.73	365.169	C22 H25 N2 O S	Trimethaphan	-3.48022e-06	-0.00953045	NA	level4	ChemSpider	C07174	HMDB0015248	Organoheterocyclic compounds	NA	Thienoimidazolidines	Organoheterocyclic compounds	NA	NA	NA	7.27477e+06	7.14489e+06	7.99867e+06	2.19632e+06	1.14065e+06	2.14209e+06
0.731_171.08962	POS	0.731	171.09	C8 H13 N O3	Butyryl-l-homoserine lactone	7.34905e-05	0.429544	NA	level4	ChemSpider	C11837	NA	FA Fatty acyls	FA0803 Fatty acyl homoserine lactones	FA08 Fatty amides	Fatty acyls[FA]	NA	NA	map02024 Quorum sensing; map02025 Biofilm formation - Pseudomonas aeruginosa	6.5076e+06	5.13033e+06	6.21196e+06	6.61757e+06	6.12221e+06	1.03537e+07
0.731_231.08986	POS	0.731	231.09	C13 H13 N O3	Benzoyldehydro-2,3-dihydroxy-benzone	0.000321198	1.38993	NA	level4	ChemSpider	NA	NA	NA	NA	NA	NA	NA	NA	NA	1.79287e+06	1.66282e+06	1.89819e+06	3.54478e+06	3.58993e+06	3.44194e+06
0.731_254.10010	NEG	0.731	254.1	C9 H18 O8	3-o-beta-d-galactosyl-sn-glycerol	-6.4438e-05	-0.253593	NA	level4	ChemSpider	C05401	NA	NA	NA	NA	NA	Carbohydrate metabolism	Galactose metabolism	map00052 Galactose metabolism; map00561 Glycerolipid metabolism	1.15497e+07	1.50187e+07	1.19462e+07	4.66782e+07	4.64653e+07	4.52904e+07
0.732_167.09480	POS	0.732	167.095	C9 H13 N O2	3-methoxytyramine	0.000170354	1.01951	NA	level4	ChemSpider	C05587	HMDB0000022	Benzenoids	Methoxyphenols	Phenols	Phenols and derivatives	Amino acid metabolism	Tyrosine metabolism	map00350 Tyrosine metabolism; map00965 Betalain biosynthesis; map01063 Biosynthesis of alkaloids derived from shikimate pathway; map01100 Metabolic pathways; map04728 Dopaminergic synapse	2.03413e+06	1.86008e+06	2.04334e+06	5.50939e+06	5.50938e+06	5.80596e+06
0.732_502.15288	NEG	0.732	502.153	C18 H30 O16	Beta-fabatriose	-0.000503387	-1.00246	NA	level4	ChemSpider	C12082	NA	NA	NA	NA	NA	NA	NA	NA	2.16267e+06	1.64522e+06	1.24537e+06	4.35935e+06	3.25118e+06	2.94188e+06
0.733_205.09498	NEG	0.733	205.095	C8 H15 N O5	N-acetyl-d-quinovosamine	-3.74777e-05	-0.182734	NA	level4	ChemSpider	C15481	NA	Carbohydrates	Amino sugars [Fig]	Monosaccharides	Carbohydrates	NA	NA	NA	3.18754e+06	3.61656e+06	3.3772e+06	4.0797e+06	4.48249e+06	5.92768e+06
0.733_253.09480	POS	0.733	253.095	C12 H15 N O5	N-acetylvanilalanine	-0.000227026	-0.897	NA	level4	ChemSpider	NA	HMDB0011716	Organic acids and derivatives	Amino acids, peptides, and analogues	Carboxylic acids and derivatives	Amino acids, peptides, and analogues	NA	NA	NA	4.01759e+06	3.20022e+06	3.22547e+06	6.08389e+06	5.18686e+06	5.61913e+06
0.733_302.10033	POS	0.733	302.1	C14 H14 N4 O4	Terizidone	-0.0011774	-3.89736	NA	level4	ChemSpider	NA	NA	NA	NA	NA	NA	NA	NA	NA	672583	1.71199e+06	1.43366e+06	7.32902e+06	5.15603e+06	6.81638e+06
0.734_169.07404	POS	0.734	169.074	C8 H11 N O3	Noradrenaline	0.000145278	0.859256	NA	level4	ChemSpider	NA	NA	NA	NA	NA	NA	NA	NA	NA	1.36977e+06	1.18885e+06	740877	7.71019e+06	6.46604e+06	5.31794e+06
0.734_266.06383	NEG	0.734	266.064	C9 H14 O9	1,1'-monoglyceride citrate	4.38823e-05	0.164931	NA	level4	ChemSpider	NA	HMDB0032437	Organic acids and derivatives	Tricarboxylic acids and derivatives	Carboxylic acids and derivatives	Organic acids	NA	NA	NA	5.23304e+06	4.98768e+06	4.86994e+06	3.43879e+06	1.67462e+06	1.82457e+06
0.734_373.13732	POS	0.734	373.137	C20 H24 Cl N3 S	Prochlorperazine	-0.000625391	-1.67603	NA	level4	ChemSpider	C07403	HMDB0014577	Organoheterocyclic compounds	Phenothiazines	Benzothiazines	Organoheterocyclic compounds	NA	NA	NA	3.68137e+06	3.10738e+06	2.98238e+06	2.72761e+06	5.73706e+06	2.45463e+06
0.734_485.19052	POS	0.734	485.191	C26 H26 F3 N3 O3	Sonidegib	-0.00210584	-4.34022	NA	level4	ChemSpider	NA	NA	NA	NA	NA	NA	NA	NA	NA	480279	418163	405196	5.92167e+06	5.62467e+06	6.14593e+06
0.735_132.05758	POS	0.735	132.058	C9 H8 O	Cinnamaldehyde	6.17153e-05	0.467337	NA	level4	ChemSpider	C00903	HMDB0003441	Phenylpropanoids and polyketides	NA	Cinnamaldehydes	Polyketides[PK]	Biosynthesis of other secondary metabolites	Phenylpropanoid biosynthesis	map00940 Phenylpropanoid biosynthesis; map01060 Biosynthesis of plant secondary metabolites; map01100 Metabolic pathways; map01110 Biosynthesis of secondary metabolites; map04750 Inflammatory mediator regulation of TRP channels	2.03413e+06	1.86008e+06	2.04334e+06	5.50939e+06	5.50938e+06	5.80596e+06
0.735_158.05802	POS	0.735	158.058	C7 H10 O4	Succinylacetone	0.000109465	0.692565	NA	level4	ChemSpider	NA	HMDB0000635	Organic acids and derivatives	Medium-chain keto acids and derivatives	Keto acids and derivatives	Organic acids	NA	NA	NA	1.50093e+08	1.52853e+08	1.47169e+08	1.55019e+08	1.55552e+08	1.55553e+08
0.735_223.12097	POS	0.735	223.121	C12 H17 N O3	Dl-cerulenin	0.000125825	0.56393	NA	level4	ChemSpider	NA	NA	NA	NA	NA	NA	NA	NA	NA	9.26556e+06	9.45275e+06	8.33302e+06	4.50971e+06	3.35844e+06	3.61389e+06
0.736_141.04278	POS	0.736	141.043	C6 H7 N O3	1,4,5,6-tetrahydro-6-oxonicotinic acid	0.000191718	1.35929	NA	level4	ChemSpider	C04226	NA	NA	NA	NA	NA	Metabolism of cofactors and vitamins	Nicotinate and nicotinamide metabolism	map00760 Nicotinate and nicotinamide metabolism; map01120 Microbial metabolism in diverse environments	1.14836e+08	1.12113e+08	1.11646e+08	1.44753e+08	1.42862e+08	1.41212e+08
0.736_241.13132	POS	0.736	241.131	C12 H19 N O4	Mfcd08277025	-8.90189e-05	-0.369172	NA	level4	ChemSpider	C11841	NA	FA Fatty acyls	FA0803 Fatty acyl homoserine lactones	FA08 Fatty amides	Fatty acyls[FA]	NA	NA	map02024 Quorum sensing	4.26035e+06	3.44061e+06	3.65731e+06	1.50007e+06	1.59703e+06	1.71838e+06
0.736_260.08959	NEG	0.736	260.09	C9 H14 N3 O6	5-oxidanidyl-5-oxidanylidenenorvalylasparagine	0.00132876	5.10887	NA	level4	ChemSpider	NA	NA	NA	NA	NA	NA	NA	NA	NA	4.51048e+06	4.87826e+06	5.16375e+06	3.44227e+07	3.08509e+07	2.73406e+07
0.736_376.10091	NEG	0.736	376.101	C20 H16 N4 O2 S	Indiplon	0.00151314	4.02324	NA	level4	ChemSpider	NA	NA	NA	NA	NA	NA	NA	NA	NA	771807	568031	879784	2.81037e+06	1.84501e+06	2.09442e+06
0.737_322.09009	NEG	0.737	322.09	C12 H18 O10	6-deoxy-2-o-(4-deoxy-beta-l-threo-hex-4-enopyranuronosyl)-beta-l-mannopyranose	9.26069e-05	0.287519	NA	level4	ChemSpider	NA	NA	NA	NA	NA	NA	NA	NA	NA	8.72427e+06	9.64166e+06	7.48591e+06	1.4119e+07	1.3488e+07	1.33501e+07
0.737_338.08500	NEG	0.737	338.085	C12 H18 O11	Ascorbyl glucoside	9.22254e-05	0.272788	NA	level4	ChemSpider	C18339	NA	NA	NA	NA	NA	NA	NA	NA	1.62226e+06	852939	897991	1.20248e+06	635429	2.25633e+06
0.737_356.13219	NEG	0.737	356.132	C13 H24 O11	Galactopinitol b	0.0003253	0.913425	NA	level4	ChemSpider	NA	HMDB0035321	Organic oxygen compounds	Carbohydrates and carbohydrate conjugates	Organooxygen compounds	Carbohydrates	NA	NA	NA	1.82138e+06	1.83067e+06	1.64788e+06	3.08475e+06	5.14484e+06	4.87571e+06
0.737_414.13832	NEG	0.737	414.138	C15 H26 O13	Alpha-l-araf-(1->5)-alpha-l-araf-(1->5)-l-araf	0.000978054	2.36167	NA	level4	ChemSpider	C20571	NA	NA	NA	NA	NA	NA	NA	map02010 ABC transporters	2.08884e+06	2.04119e+06	1.77433e+06	4.38128e+06	4.99615e+06	5.28684e+06
0.738_162.10743	NEG	0.738	162.107	C8 H18 O S	(s)-1-methoxy-3-heptanethiol	-0.000406839	-2.50968	NA	level4	ChemSpider	NA	HMDB0032380	Organic oxygen compounds	Ethers	Organooxygen compounds	Organic oxygen compounds	NA	NA	NA	778301	430926	439205	5.03859e+06	2.21715e+06	1.55873e+06
0.738_261.12117	POS	0.738	261.121	C11 H19 N O6	Lotaustralin	-6.63071e-05	-0.253932	NA	level4	ChemSpider	C08334	HMDB0033865	Organic oxygen compounds	Carbohydrates and carbohydrate conjugates	Organooxygen compounds	Carbohydrates	Metabolism of other amino acids	Cyanoamino acid metabolism	map00460 Cyanoamino acid metabolism; map01110 Biosynthesis of secondary metabolites	1.43768e+07	1.34184e+07	1.31976e+07	8.75709e+06	8.34118e+06	8.50914e+06
0.738_311.12251	POS	0.738	311.123	C12 H17 N5 O5	N2-dimethylguanosine	-0.00045388	-1.45885	NA	level4	ChemSpider	NA	HMDB0004824	Nucleosides, nucleotides, and analogues	NA	Purine nucleosides	Purines and derivatives	NA	NA	NA	256009	273957	263367	454114	299241	276906
0.738_352.10051	NEG	0.738	352.101	C17 H21 Cl N2 O2 S	Hexythiazox	-0.000718752	-2.04132	NA	level4	ChemSpider	C18467	NA	NA	NA	NA	NA	NA	NA	NA	6.294e+06	3.75646e+06	3.80248e+06	1.18541e+07	7.8951e+06	9.1298e+06
0.739_181.07407	POS	0.739	181.074	C9 H11 N O3	Dl-tyrosine	0.00017574	0.970542	NA	level4	ChemSpider	C01536	NA	NA	NA	NA	NA	NA	NA	NA	1.30711e+07	1.16711e+07	1.03431e+07	1.45775e+07	1.34749e+07	1.26227e+07
0.739_990.33112	NEG	0.739	990.331	C36 H62 O31	Maltohexaose	0.00361359	3.64889	NA	level4	ChemSpider	C01936	HMDB0012253	Organic oxygen compounds	Carbohydrates and carbohydrate conjugates	Organooxygen compounds	Carbohydrates	NA	NA	NA	538057	544637	555100	2.54927e+07	2.70576e+07	2.57203e+07
0.74_140.01090	NEG	0.74	140.011	C6 H4 O4	5-formyl-2-furoic acid	-5.68959e-05	-0.406367	NA	level4	ChemSpider	C20449	NA	NA	NA	NA	NA	NA	NA	NA	2.53322e+07	2.09617e+07	2.13004e+07	1.648e+07	1.9268e+07	8.0976e+06
0.74_279.13162	POS	0.74	279.132	C11 H21 N O7	(2s)-3-methyl-2-({[(3s,4s,5r)-2,3,4-trihydroxy-5-(hydroxymethyl)tetrahydro-2-furanyl]methyl}amino)butanoic acid (non-preferred name)	-0.000177138	-0.634605	NA	level4	ChemSpider	NA	HMDB0037844	Organic acids and derivatives	Amino acids, peptides, and analogues	Carboxylic acids and derivatives	Amino acids, peptides, and analogues	NA	NA	NA	2.69403e+07	2.28765e+07	2.37799e+07	1.27102e+07	1.38193e+07	1.3395e+07
0.74_340.19969	POS	0.74	340.2	C17 H28 N2 O5	Perindoprilat	-0.000133539	-0.39253	NA	level4	ChemSpider	C21517	HMDB0060574	Organic acids and derivatives	Amino acids, peptides, and analogues	Carboxylic acids and derivatives	Amino acids, peptides, and analogues	NA	NA	NA	336287	359864	378771	380822	384949	363737
0.74_342.09493	POS	0.74	342.095	C15 H18 O9	Caffeic acid 3-glucoside	-0.000155201	-0.453678	NA	level4	ChemSpider	C10431	NA	NA	NA	NA	NA	NA	NA	NA	8.96546e+06	9.24936e+06	9.21337e+06	5.54829e+06	5.26464e+06	3.60004e+06
0.742_355.16296	POS	0.742	355.163	C17 H25 N O7	Emiglitate	-0.000141449	-0.398264	NA	level4	ChemSpider	NA	NA	NA	NA	NA	NA	NA	NA	NA	5.41106e+06	5.23709e+06	5.23122e+06	2.58616e+06	2.34874e+06	2.56444e+06
0.744_232.03499	POS	0.744	232.035	C5 H13 O8 P	1-o-phosphonopentitol	0.000186526	0.80387	NA	level4	ChemSpider	NA	NA	NA	NA	NA	NA	NA	NA	NA	5.15339e+06	3.94692e+06	4.11804e+06	1.49749e+07	1.9923e+07	1.60862e+07
0.746_326.12183	NEG	0.746	326.122	C13 H18 N4 O6	6,7-dimethyl-8-ribityllumazine	-0.000808297	-2.47851	NA	level4	ChemSpider	C04332	HMDB0003826	Organoheterocyclic compounds	NA	Pteridines and derivatives	Pteridines and derivatives	Metabolism of cofactors and vitamins	Riboflavin metabolism	map00740 Riboflavin metabolism; map01100 Metabolic pathways; map01110 Biosynthesis of secondary metabolites	5.03516e+06	4.80196e+06	6.61312e+06	7.79801e+06	7.99266e+06	6.76769e+06
0.747_255.07434	POS	0.747	255.074	C11 H13 N O6	N-(4-hydroxy-3,5-dimethoxybenzoyl)glycine	4.92574e-05	0.19311	NA	level4	ChemSpider	NA	HMDB0131458	Benzenoids	Benzoic acids and derivatives	Benzene and substituted derivatives	Benzene and derivatives	NA	NA	NA	433948	464371	488770	6.39554e+06	5.54814e+06	6.57772e+06
0.749_348.10546	POS	0.749	348.105	C15 H16 N4 O6	Riboflavin reduced	-0.00152878	-4.39169	NA	level4	ChemSpider	NA	HMDB0001557	Organoheterocyclic compounds	Alloxazines and isoalloxazines	Pteridines and derivatives	Pteridines and derivatives	NA	NA	NA	5.09635e+06	3.97224e+06	4.49898e+06	3.24389e+06	5.09912e+06	3.48703e+06
0.752_290.04023	POS	0.752	290.04	C10 H14 N2 O4 S2	Sultiame	0.000728805	2.51278	NA	level4	ChemSpider	NA	NA	NA	NA	NA	NA	NA	NA	NA	4.4037e+07	3.81904e+07	4.04443e+07	1.08771e+06	1.0535e+06	1.57321e+06
0.759_341.13222	POS	0.759	341.132	C12 H23 N O10	2-amino-2-deoxy-4-o-ÃŸ-d-galactopyranosyl-d-glucose	2.27777e-05	0.0667709	NA	level4	ChemSpider	NA	HMDB0006591	Lipids and lipid-like molecules	Fatty acyl glycosides	Fatty Acyls	Fatty acyls[FA]	NA	NA	NA	4.30487e+07	3.17678e+07	3.59745e+07	2.54109e+07	2.33809e+07	1.11458e+07
0.76_286.06892	POS	0.76	286.069	C12 H14 O8	Diphenol glucuronide	5.42864e-05	0.189767	NA	level4	ChemSpider	NA	HMDB0059998	Organic oxygen compounds	Carbohydrates and carbohydrate conjugates	Organooxygen compounds	Carbohydrates	NA	NA	NA	1.70911e+08	2.5312e+08	1.46622e+08	9.02214e+06	7.47047e+06	4.08845e+06
0.76_381.07536	POS	0.76	381.075	C17 H14 F3 N3 O2 S	Celecoxib	-0.000516948	-1.35655	NA	level4	ChemSpider	C07589	HMDB0005014	Organoheterocyclic compounds	Pyrazoles	Azoles	Organoheterocyclic compounds	NA	NA	NA	1.13192e+07	1.33803e+07	1.18234e+07	2.53092e+07	2.88215e+07	2.79612e+07
0.761_364.05901	POS	0.761	364.059	C20 H12 O7	8-methoxy[1,3]dioxolo[6,7]chromeno[3,4-b]furo[3,2-g]chromen-13(6h)-one	0.00070499	1.93647	NA	level4	ChemSpider	NA	NA	NA	NA	NA	NA	NA	NA	NA	2.78396e+06	941774	1.71289e+06	1.80679e+06	5.76321e+06	1.04722e+06
0.765_261.08476	POS	0.765	261.085	C10 H15 N O7	Hymexazol o-glucoside	-8.71981e-05	-0.333984	NA	level4	ChemSpider	C11102	NA	NA	NA	NA	NA	NA	NA	NA	2.4831e+06	1.78907e+06	1.80393e+06	515183	551693	967220
0.765_357.14212	POS	0.765	357.142	C16 H23 N O8	Bacancosin	-0.000244475	-0.684531	NA	level4	ChemSpider	C09914	NA	NA	NA	NA	NA	NA	NA	NA	5.63436e+07	6.12686e+07	2.98782e+06	4.32044e+06	4.31497e+06	4.27184e+06
0.766_147.05314	POS	0.766	147.053	C5 H9 N O4	Dl-glutamic acid	-1.61278e-05	-0.109673	NA	level4	ChemSpider	C00302	HMDB0060475	Organic acids and derivatives	Amino acids, peptides, and analogues	Carboxylic acids and derivatives	Amino acids, peptides, and analogues	Metabolism of other amino acids	Cyanoamino acid metabolism	map00460 Cyanoamino acid metabolism; map01100 Metabolic pathways	2.29847e+06	2.39633e+06	1.87629e+06	715920	1.46783e+06	2.38582e+06
0.767_177.06388	POS	0.767	177.064	C6 H11 N O5	(2s,4s)-4-amino-2-hydroxy-2-methylpentanedioic acid	0.000160328	0.905481	NA	level4	ChemSpider	C06034	NA	NA	NA	NA	NA	Carbohydrate metabolism	C5-Branched dibasic acid metabolism	map00660 C5-Branched dibasic acid metabolism	8.44914e+06	7.59127e+06	7.50483e+06	2.893e+06	2.76288e+06	2.62252e+06
0.767_334.06647	POS	0.767	334.066	C9 H19 O11 P	1-(sn-glycero-3-phospho)-1d-myo-inositol	-2.51417e-05	-0.0752595	NA	level4	ChemSpider	C01225	HMDB0011649	Lipids and lipid-like molecules	Glycerophosphoinositols	Glycerophospholipids	Glycerophospholipids[GP]	NA	NA	NA	3.10879e+06	3.33436e+06	3.47398e+06	3.30683e+07	3.14707e+07	3.18039e+07
0.767_375.15294	POS	0.767	375.153	C17 H21 N5 O5	Theodrenaline	-0.00133223	-3.55114	NA	level4	ChemSpider	NA	NA	NA	NA	NA	NA	NA	NA	NA	5.63436e+07	6.12686e+07	2.98782e+06	4.32044e+06	4.31497e+06	4.27184e+06
0.768_207.07439	POS	0.768	207.074	C8 H17 N O S2	Dihydrolipoamide	-0.00076832	-3.71034	NA	level4	ChemSpider	C00579	HMDB0000985	Lipids and lipid-like molecules	Fatty amides	Fatty Acyls	Fatty acyls[FA]	NA	NA	NA	589515	339997	466518	584753	619674	561782
0.77_218.09020	POS	0.77	218.09	C8 H14 N2 O5	Mfcd00037215	-7.49055e-05	-0.343461	NA	level4	ChemSpider	NA	HMDB0006248	Organic acids and derivatives	Amino acids, peptides, and analogues	Carboxylic acids and derivatives	Amino acids, peptides, and analogues	NA	NA	NA	1.70219e+06	1.50344e+06	1.12354e+06	325716	376742	259761
0.776_172.01383	POS	0.776	172.014	C3 H9 O6 P	Glycerol 3-phosphate	0.00015904	0.924578	NA	level4	ChemSpider	C03189	HMDB0000126	Lipids and lipid-like molecules	Glycerophosphates	Glycerophospholipids	Glycerophospholipids[GP]	NA	NA	NA	1.25749e+06	1.19908e+06	1.22415e+06	7.95759e+06	8.19904e+06	8.3803e+06
0.776_214.02447	NEG	0.776	214.024	C5 H11 O7 P	Deoxyxylulose monophosphate	0.000235144	1.09868	NA	level4	ChemSpider	C11437	HMDB0001213	Organic oxygen compounds	Carbohydrates and carbohydrate conjugates	Organooxygen compounds	Carbohydrates	Metabolism of cofactors and vitamins	Thiamine metabolism	map00730 Thiamine metabolism; map00900 Terpenoid backbone biosynthesis; map01060 Biosynthesis of plant secondary metabolites; map01062 Biosynthesis of terpenoids and steroids; map01066 Biosynthesis of alkaloids derived from terpenoid and polyketide; map01070 Biosynthesis of plant hormones; map01100 Metabolic pathways; map01110 Biosynthesis of secondary metabolites; map01130 Biosynthesis of antibi…	1.88505e+06	2.34051e+06	1.55422e+06	1.39871e+07	5.10523e+06	1.39972e+07
0.776_440.09332	POS	0.776	440.093	C18 H34 Br2 O2	9,10-dibromostearic acid	0.000761103	1.72942	NA	level4	ChemSpider	NA	NA	NA	NA	NA	NA	NA	NA	NA	6.6472e+06	4.33109e+06	5.05682e+06	9.36886e+06	9.15364e+06	9.54199e+06
0.777_295.09045	POS	0.777	295.09	C11 H13 N5 O5	Azidamfenicol	-0.00121939	-4.13223	NA	level4	ChemSpider	NA	NA	NA	NA	NA	NA	NA	NA	NA	9.32658e+07	1.31905e+08	1.10447e+08	1.53753e+07	6.23183e+07	6.21135e+07
0.781_242.01922	POS	0.781	242.019	C6 H11 O8 P	1d-myo-inositol 1,2-cyclic phosphate	6.40426e-05	0.264618	NA	level4	ChemSpider	C04299	HMDB0001125	Organic acids and derivatives	NA	Organic phosphoric acids and derivatives	Organic acids	NA	NA	NA	4.43694e+06	3.57365e+06	3.64337e+06	1.15204e+07	1.02973e+07	1.05382e+07
0.784_191.07953	POS	0.784	191.08	C7 H13 N O5	2-amino-2,3,7-trideoxy-d-lyxo-hept-6-ulosonic acid	0.000159108	0.832678	NA	level4	ChemSpider	C16850	NA	NA	NA	NA	NA	Amino acid metabolism	Phenylalanine, tyrosine and tryptophan biosynthesis	map00400 Phenylalanine, tyrosine and tryptophan biosynthesis; map01100 Metabolic pathways; map01110 Biosynthesis of secondary metabolites; map01130 Biosynthesis of antibiotics	2.96572e+07	2.5576e+07	2.57961e+07	2.35686e+07	2.44331e+07	2.43631e+07
0.808_231.07450	POS	0.808	231.075	C9 H13 N O6	N2-succinyl-l-glutamic acid 5-semialdehyde	0.000216146	0.935396	NA	level4	ChemSpider	C05932	HMDB0001180	Organic acids and derivatives	Amino acids, peptides, and analogues	Carboxylic acids and derivatives	Amino acids, peptides, and analogues	Amino acid metabolism	Arginine and proline metabolism	map00330 Arginine and proline metabolism; map01100 Metabolic pathways	961247	847282	1.04866e+06	2.69332e+06	2.31289e+06	2.15232e+06
0.81_294.05612	NEG	0.81	294.056	C14 H14 O5 S	2-hydroxy-1,2-diphenylethyl hydrogen sulfate	-7.81522e-05	-0.265773	NA	level4	ChemSpider	NA	HMDB0135202	Phenylpropanoids and polyketides	NA	Stilbenes	Polyketides[PK]	NA	NA	NA	4.13924e+06	3.13434e+06	3.65596e+06	3.13267e+06	2.72258e+06	3.08346e+06
0.828_410.09120	NEG	0.828	410.091	C16 H18 N4 O7 S	Bensulfuron-methyl [ansi, wssa]	0.00157977	3.85226	NA	level4	ChemSpider	C10937	NA	NA	NA	NA	NA	NA	NA	NA	1.5967e+06	1.31767e+06	1.53201e+06	2.68915e+06	2.9834e+06	3.11946e+06
0.832_279.12096	POS	0.832	279.121	C13 H17 N3 O4	Phe-asn	-0.000947677	-3.39521	NA	level4	ChemSpider	NA	NA	NA	NA	NA	NA	NA	NA	NA	232948	158423	236853	1.24626e+06	2.07144e+06	2.28784e+06
0.838_241.09525	POS	0.838	241.095	C11 H15 N O5	Methocarbamol	0.000224724	0.932096	NA	level4	ChemSpider	NA	HMDB0014567	Benzenoids	Anisoles	Phenol ethers	Benzene and derivatives	NA	NA	NA	1.43696e+06	1.01791e+06	316926	2.49065e+06	888929	3.89243e+06
0.843_217.09519	POS	0.843	217.095	C10 H19 N S2	1-isothiocyanato-8-(methylthio)octane	-0.000703373	-3.23992	NA	level4	ChemSpider	NA	HMDB0038447	Organosulfur compounds	NA	Isothiocyanates	Organosulfur compounds	NA	NA	NA	3.63301e+06	2.51451e+06	3.01705e+06	5.58036e+06	4.91038e+06	5.51458e+06
0.849_269.11106	POS	0.849	269.111	C10 H15 N5 O4	His-asn	-0.00134391	-4.99386	NA	level4	ChemSpider	NA	NA	NA	NA	NA	NA	NA	NA	NA	1.32793e+07	1.53212e+07	1.50913e+07	2.53323e+06	2.50337e+06	2.27092e+06
0.858_156.04242	POS	0.858	156.042	C7 H8 O4	2-methoxy-phloroglucinol	0.000158341	1.01473	NA	level4	ChemSpider	NA	HMDB0125077	Benzenoids	Methoxyphenols	Phenols	Phenols and derivatives	NA	NA	NA	2.34858e+07	2.11491e+07	2.11793e+07	4.5666e+07	5.33848e+07	4.34505e+07
0.867_274.06646	POS	0.867	274.066	C15 H14 O3 S	Modavigil(r)	9.89478e-05	0.361036	NA	level4	ChemSpider	NA	HMDB0061039	Benzenoids	Diphenylmethanes	Benzene and substituted derivatives	Benzene and derivatives	NA	NA	NA	2.64648e+07	3.23295e+07	2.99538e+07	3.78737e+06	6.75546e+06	2.68404e+06
0.872_297.10716	POS	0.872	297.107	C11 H15 N5 O5	Nelarabine	-0.000157416	-0.529829	NA	level4	ChemSpider	NA	HMDB0015401	Nucleosides, nucleotides, and analogues	NA	Purine nucleosides	Purines and derivatives	NA	NA	NA	1.40106e+06	798528	865385	1.02966e+07	9.28651e+06	9.9123e+06
0.873_173.06901	POS	0.873	173.069	C7 H11 N O4	Oxaceprol	0.000204688	1.1827	NA	level4	ChemSpider	NA	NA	NA	NA	NA	NA	NA	NA	NA	6.85217e+06	6.21332e+06	6.22639e+06	1.30293e+07	1.36004e+07	1.36791e+07
0.88_171.05331	POS	0.88	171.053	C7 H9 N O4	2,3,4,5-tetrahydrodipicolinic acid	0.000150464	0.879635	NA	level4	ChemSpider	NA	NA	NA	NA	NA	NA	NA	NA	NA	1.41974e+06	1.30922e+06	1.33014e+06	2.47302e+06	2.86312e+06	2.95168e+06
0.887_185.10536	POS	0.887	185.105	C9 H15 N O3	Otonecine	0.000161782	0.874	NA	level4	ChemSpider	C10356	NA	Alkaloids	Pyrrolizidine alkaloids	Alkaloids derived from ornithine	Alkaloids	NA	NA	NA	1.70086e+07	1.37727e+07	1.42929e+07	1.3472e+07	1.3412e+07	1.35338e+07
0.898_204.06356	POS	0.898	204.064	C8 H12 O6	2-o-ethyl ascorbic acid	0.000171512	0.840484	NA	level4	ChemSpider	C18342	NA	NA	NA	NA	NA	NA	NA	NA	1.11326e+07	1.01157e+07	1.06761e+07	6.6346e+07	6.05113e+07	5.98619e+07
0.901_166.03009	POS	0.901	166.03	C5 H10 O4 S	3-methyl-2-buten-1-yl hydrogen sulfate	0.000110653	0.666461	NA	level4	ChemSpider	NA	HMDB0136691	Organic acids and derivatives	Sulfuric acid esters	Organic sulfuric acids and derivatives	Organic acids	NA	NA	NA	2.54824e+07	2.21431e+07	2.30452e+07	6.22808e+06	6.03599e+06	6.35483e+06
0.915_269.09010	POS	0.915	269.09	C12 H15 N O6	N-(2,3,4-trimethoxybenzoyl)glycine	0.000167912	0.623999	NA	level4	ChemSpider	NA	HMDB0142117	Benzenoids	Benzoic acids and derivatives	Benzene and substituted derivatives	Benzene and derivatives	NA	NA	NA	5.4805e+06	4.38499e+06	4.70207e+06	557783	559574	1.03026e+06
0.928_242.07906	POS	0.928	242.079	C11 H14 O6	2-(3-hydroxy-3,4,5,6-tetrahydro-1h-cyclopenta[c]furan-4-yl)-3-methoxy-3-oxopropanoic acid	1.95785e-05	0.0808765	NA	level4	ChemSpider	NA	HMDB0038126	Organic acids and derivatives	Dicarboxylic acids and derivatives	Carboxylic acids and derivatives	Organic acids	NA	NA	NA	3.27805e+06	2.91581e+06	3.18067e+06	3.05647e+07	2.74854e+07	2.85373e+07
0.934_318.05867	POS	0.934	318.059	C16 H15 Cl N2 O S	Clotiazepam	-0.000689358	-2.16739	NA	level4	ChemSpider	NA	HMDB0015512	Organoheterocyclic compounds	NA	Thienodiazepines	Organoheterocyclic compounds	NA	NA	NA	2.52611e+06	2.03078e+06	2.11639e+06	3.48061e+06	6.06588e+06	3.36573e+06
0.937_117.07897	NEG	0.937	117.079	C5 H11 N O2	L-(+)-valine	-5.15477e-06	-0.0440281	NA	level4	ChemSpider	C00183	HMDB0000883	Organic acids and derivatives	Amino acids, peptides, and analogues	Carboxylic acids and derivatives	Amino acids	Amino acid metabolism	Valine, leucine and isoleucine degradation	map00280 Valine, leucine and isoleucine degradation; map00290 Valine, leucine and isoleucine biosynthesis; map00311 Penicillin and cephalosporin biosynthesis; map00460 Cyanoamino acid metabolism; map00770 Pantothenate and CoA biosynthesis; map00966 Glucosinolate biosynthesis; map00970 Aminoacyl-tRNA biosynthesis; map01060 Biosynthesis of plant secondary metabolites; map01063 Biosynthesis of alkal…	2.9649e+06	1.83917e+06	2.04424e+06	782157	1.02145e+06	886966
0.939_278.10020	NEG	0.939	278.1	C11 H18 O8	Tuliposide a	3.10662e-05	0.111709	NA	level4	ChemSpider	C08561	NA	NA	NA	NA	NA	NA	NA	NA	314539	283494	285734	1.28352e+07	1.18179e+07	1.14871e+07
0.94_288.04949	POS	0.94	288.049	C12 H16 O4 S2	Malotilate	0.000485785	1.68647	NA	level4	ChemSpider	NA	NA	NA	NA	NA	NA	NA	NA	NA	2.39671e+07	2.77317e+07	2.70577e+07	1.19282e+07	1.13267e+07	1.14071e+07
0.942_262.06893	POS	0.942	262.069	C11 H10 N4 O4	Carbadox	-0.00127051	-4.84799	NA	level4	ChemSpider	NA	HMDB0031762	Organoheterocyclic compounds	Benzodiazines	Diazanaphthalenes	Organoheterocyclic compounds	NA	NA	NA	1.73193e+06	2.90802e+06	2.71002e+06	1.5932e+07	1.53368e+07	1.47189e+07
0.942_324.10572	NEG	0.942	324.106	C13 H16 N4 O6	Furaltadone	-0.00126043	-3.88892	NA	level4	ChemSpider	NA	NA	NA	NA	NA	NA	NA	NA	NA	1.34779e+07	1.15014e+07	1.16642e+07	7.56651e+07	9.56935e+07	9.21807e+07
0.968_298.12622	NEG	0.968	298.126	C16 H18 N4 S	Desmethylolanzapine	0.00100755	3.37961	NA	level4	ChemSpider	NA	HMDB0060959	Organoheterocyclic compounds	NA	Benzodiazepines	Organoheterocyclic compounds	NA	NA	NA	1.48497e+07	1.05586e+07	1.11622e+07	1.86185e+06	2.58079e+06	2.75204e+06
0.975_182.05789	NEG	0.975	182.058	C9 H10 O4	Homovanillic acid	-2.33043e-05	-0.128005	NA	level4	ChemSpider	C05582	HMDB0000118	Benzenoids	Methoxyphenols	Phenols	Phenols and derivatives	Amino acid metabolism	Tyrosine metabolism	map00350 Tyrosine metabolism; map01100 Metabolic pathways; map04728 Dopaminergic synapse	3.7004e+07	3.20232e+07	3.20371e+07	1.29679e+07	1.36034e+07	1.3995e+07
0.975_362.12131	NEG	0.975	362.121	C15 H22 O10	Catalpol	1.47724e-05	0.0407941	NA	level4	ChemSpider	NA	NA	NA	NA	NA	NA	NA	NA	NA	3.62448e+07	2.85296e+07	3.0191e+07	7.45392e+06	7.71595e+06	6.62335e+06
1.008_276.08430	NEG	1.008	276.084	C11 H16 O8	Ranunculin	-0.000214283	-0.776149	NA	level4	ChemSpider	C08512	NA	Amino acid related compounds	Others	Cyanogenic glucosides	Amino acid related compounds	NA	NA	NA	1.83011e+07	1.49981e+07	6.55729e+06	1.26546e+07	1.29541e+07	1.5818e+07
1.087_212.03207	NEG	1.087	212.032	C9 H8 O6	5-carboxyvanillic acid	-1.48356e-05	-0.0699687	NA	level4	ChemSpider	C18338	NA	NA	NA	NA	NA	Xenobiotics biodegradation and metabolism	Aminobenzoate degradation	map00627 Aminobenzoate degradation; map01120 Microbial metabolism in diverse environments	7.07322e+07	4.69966e+07	4.26678e+07	1.3718e+06	1.3852e+06	1.63722e+06
1.109_214.04775	NEG	1.109	214.048	C9 H10 O6	2-hydroxy-6-ketononadienedioic acid	7.2181e-06	0.0337219	NA	level4	ChemSpider	NA	NA	NA	NA	NA	NA	NA	NA	NA	5.41716e+07	4.42254e+07	4.19624e+07	3.49363e+06	3.78302e+06	3.50049e+06
1.134_380.08974	NEG	1.134	380.09	C21 H16 O7	Diphyllin	0.000132446	0.34846	NA	level4	ChemSpider	C10559	NA	Phenylpropanoids	Lignans	Lignans	Lignans	NA	NA	NA	2.29548e+07	2.97075e+07	1.22699e+07	9.67413e+06	1.00257e+07	9.1519e+06
1.168_148.07358	NEG	1.168	148.074	C6 H12 O4	Dl-mevalonic acid	2.20485e-05	0.148902	NA	level4	ChemSpider	NA	NA	NA	NA	NA	NA	NA	NA	NA	1.59951e+06	1.21607e+06	1.1664e+06	3.29124e+06	3.34314e+06	3.66989e+06
1.178_156.00605	POS	1.178	156.006	C6 H4 O5	2,5-furandicarboxylic acid	0.000172998	1.10892	NA	level4	ChemSpider	C20450	HMDB0004812	Organoheterocyclic compounds	Furoic acid and derivatives	Furans	Organoheterocyclic compounds	Xenobiotics biodegradation and metabolism	Furfural degradation	map00365 Furfural degradation; map01120 Microbial metabolism in diverse environments	1.57292e+06	935295	667123	9.83768e+06	1.00417e+07	1.04622e+07
1.18_146.02167	POS	1.18	146.022	C5 H6 O5	Alpha-ketoglutaric acid	0.000147184	1.00796	NA	level4	ChemSpider	C00026	HMDB0000208	Organic acids and derivatives	Gamma-keto acids and derivatives	Keto acids and derivatives	Organic acids	Carbohydrate metabolism	Citrate cycle (TCA cycle)	map00020 Citrate cycle (TCA cycle); map00040 Pentose and glucuronate interconversions; map00053 Ascorbate and aldarate metabolism; map00220 Arginine biosynthesis; map00250 Alanine, aspartate and glutamate metabolism; map00300 Lysine biosynthesis; map00310 Lysine degradation; map00340 Histidine metabolism; map00365 Furfural degradation; map00430 Taurine and hypotaurine metabolism; map00471 D-Gluta…	908826	611127	644695	6.91932e+06	7.33313e+06	7.45299e+06
1.216_219.11054	NEG	1.216	219.111	C9 H17 N O5	D-pantothenic acid	-0.000132973	-0.606875	NA	level4	ChemSpider	C00864	HMDB0000210	Organic oxygen compounds	Alcohols and polyols	Organooxygen compounds	Alcohols	Metabolism of other amino acids	beta-Alanine metabolism	map00410 beta-Alanine metabolism; map00770 Pantothenate and CoA biosynthesis; map01100 Metabolic pathways; map01110 Biosynthesis of secondary metabolites; map04977 Vitamin digestion and absorption	358013	176610	245743	898543	1.0167e+06	1.27577e+06
1.243_232.05808	NEG	1.243	232.058	C10 H16 O2 S2	Unii:ter5zxe00d	-0.00109364	-4.71276	NA	level4	ChemSpider	NA	HMDB0037809	Organosulfur compounds	Monothioacetals	Thioacetals	Organosulfur compounds	NA	NA	NA	3.25956e+07	2.15303e+07	2.28881e+07	5.84912e+06	1.25427e+07	1.29701e+07
1.26_280.06325	POS	1.26	280.063	C11 H12 N4 O3 S	Sulfalene	0.000238633	0.852069	NA	level4	ChemSpider	C12616	HMDB0014802	Benzenoids	Benzenesulfonamides	Benzene and substituted derivatives	Benzene and derivatives	NA	NA	NA	2.82247e+07	3.17432e+07	3.01514e+07	1.30364e+07	1.28519e+07	1.30755e+07
1.347_341.12410	NEG	1.347	341.124	C12 H24 N O8 P	(2r)-2,3-diacetoxypropyl 2-(trimethylammonio)ethyl phosphate	0.000144899	0.42477	NA	level4	ChemSpider	NA	NA	NA	NA	NA	NA	NA	NA	NA	1.2252e+06	872574	1.00757e+06	1.51817e+06	2.90701e+06	2.47553e+06
1.399_100.01617	POS	1.399	100.016	C4 H4 O3	Succinic anhydride	0.000125893	1.25873	NA	level4	ChemSpider	C19524	HMDB0032523	Organic acids and derivatives	Dicarboxylic acids and derivatives	Carboxylic acids and derivatives	Organic acids	NA	NA	NA	3.84045e+07	3.23581e+07	3.16335e+07	5.67206e+07	5.9655e+07	6.01252e+07
1.869_162.08914	NEG	1.869	162.089	C7 H14 O4	Cymarose	-7.01912e-05	-0.43304	NA	level4	ChemSpider	C08234	NA	NA	NA	NA	NA	NA	NA	NA	7.89065e+06	5.49817e+06	5.81025e+06	2.1603e+06	1.82311e+06	2.37963e+06
1.892_293.14742	POS	1.892	293.147	C12 H23 N O7	(2s)-4-methyl-2-({[(3s,4s,5r)-2,3,4-trihydroxy-5-(hydroxymethyl)tetrahydro-2-furanyl]methyl}amino)pentanoic acid (non-preferred name)	-3.04649e-05	-0.103923	NA	level4	ChemSpider	NA	HMDB0037840	Organic acids and derivatives	Amino acids, peptides, and analogues	Carboxylic acids and derivatives	Amino acids, peptides, and analogues	NA	NA	NA	4.53308e+07	3.27938e+07	2.91626e+07	2.62753e+07	3.36402e+07	3.04037e+07
12.547_246.00502	POS	12.547	246.005	C5 H12 O7 P2	Isopentenyl diphosphate	-0.000803606	-3.26661	NA	level4	ChemSpider	C00129	HMDB0001347	Lipids and lipid-like molecules	Isoprenoid phosphates	Prenol lipids	Prenol lipids[PR]	Metabolism of terpenoids and polyketides	Terpenoid backbone biosynthesis	map00900 Terpenoid backbone biosynthesis; map00999 Biosynthesis of various secondary metabolites - part 1; map01060 Biosynthesis of plant secondary metabolites; map01062 Biosynthesis of terpenoids and steroids; map01070 Biosynthesis of plant hormones; map01100 Metabolic pathways; map01110 Biosynthesis of secondary metabolites; map01130 Biosynthesis of antibiotics; map04216 Ferroptosis	9.06219e+06	8.12767e+06	1.43423e+07	9.04614e+06	3.97292e+06	3.94469e+06
2.335_181.98941	POS	2.335	181.989	C5 H10 O S3	Disulfide, methyl (1e)-3-(methylsulfinyl)-1-propenyl	3.52128e-05	0.193488	NA	level4	ChemSpider	NA	HMDB0032124	Organosulfur compounds	NA	Sulfoxides	Organosulfur compounds	NA	NA	NA	700760	1.04217e+06	1.50725e+06	1.20992e+07	1.17637e+07	1.40365e+07
2.364_346.08771	POS	2.364	346.088	C18 H16 Cl F N2 O2	7-chloro-5-(2-fluorophenyl)-1-(2-methoxyethyl)-1,3-dihydro-2h-1,4-benzodiazepin-2-one	-0.000727804	-2.10294	NA	level4	ChemSpider	NA	HMDB0060853	Organoheterocyclic compounds	1,4-benzodiazepines	Benzodiazepines	Organoheterocyclic compounds	NA	NA	NA	1.33613e+06	1.09712e+06	1.06262e+06	1.66587e+07	1.5279e+07	1.34974e+07
2.401_144.08927	POS	2.401	144.089	C6 H12 N2 O2	Adipamide	-0.000611832	-4.24618	NA	level4	ChemSpider	NA	NA	NA	NA	NA	NA	NA	NA	NA	152028	48978.8	221314	1.43378e+06	980945	7.91537e+06
2.566_226.04781	NEG	2.566	226.048	C10 H10 O6	Prephenic acid	6.81058e-05	0.30129	NA	level4	ChemSpider	NA	NA	NA	NA	NA	NA	NA	NA	NA	135567	55686.5	93468.4	3.65242e+06	5.37626e+06	3.74111e+06
2.586_240.06322	NEG	2.586	240.063	C11 H12 O6	2-(3-carboxypropionyl)-6-hydroxy-cyclohexa-2,4-diene carboxylic acid	-0.000172609	-0.719015	NA	level4	ChemSpider	C05817	NA	NA	NA	NA	NA	Metabolism of cofactors and vitamins	Ubiquinone and other terpenoid-quinone biosynthesis	map00130 Ubiquinone and other terpenoid-quinone biosynthesis; map01100 Metabolic pathways; map01110 Biosynthesis of secondary metabolites	1.8846e+06	1.19688e+06	1.35961e+06	6.73091e+06	7.17647e+06	6.60281e+06
2.627_273.12123	POS	2.627	273.121	C12 H19 N O6	(3s)-3-{[(2e)-4-carboxy-2-butenoyl]oxy}-4-(trimethylammonio)butanoate	-4.27852e-06	-0.0156653	NA	level4	ChemSpider	NA	HMDB0013129	Lipids and lipid-like molecules	Fatty acid esters	Fatty Acyls	Fatty acyls[FA]	NA	NA	NA	119628	127256	129590	5.38342e+06	3.05269e+06	5.86251e+06
2.64_360.08247	NEG	2.64	360.082	C14 H12 N6 O6	Payzone	0.000639983	1.77733	NA	level4	ChemSpider	C19487	NA	NA	NA	NA	NA	NA	NA	NA	1.66981e+06	909209	1.07576e+06	2.91246e+07	3.04268e+07	2.95924e+07
2.648_198.05301	POS	2.648	198.053	C9 H10 O5	Vanillyl mandelic acid	0.00019154	0.967118	NA	level4	ChemSpider	C05584	HMDB0133489	Benzenoids	Methoxyphenols	Phenols	Phenols and derivatives	Amino acid metabolism	Tyrosine metabolism	map00350 Tyrosine metabolism; map01100 Metabolic pathways	1.29e+07	1.22208e+07	1.16191e+07	1.06708e+07	9.55306e+06	3.11347e+07
2.727_207.07581	POS	2.727	207.076	C8 H9 N5 O2	6-amino-9h-purine-9-propanoic acid	0.000187731	0.906583	NA	level4	ChemSpider	NA	HMDB0029939	Organoheterocyclic compounds	Purines and purine derivatives	Imidazopyrimidines	Purines and derivatives	NA	NA	NA	2.55892e+07	2.08789e+07	2.14039e+07	2.14603e+07	2.23854e+07	2.37165e+07
2.749_294.13131	NEG	2.749	294.131	C12 H22 O8	Ethyl 3-(beta-d-glucopyranosyloxy)butanoate	-0.0001595	-0.542273	NA	level4	ChemSpider	NA	NA	NA	NA	NA	NA	NA	NA	NA	7.49183e+06	5.35233e+06	5.85165e+06	1.92298e+06	2.05996e+06	2.05789e+06
2.795_334.08995	NEG	2.795	334.09	C17 H16 Cl F N2 O2	(e)-progabide	0.00151517	4.53523	NA	level4	ChemSpider	NA	NA	NA	NA	NA	NA	NA	NA	NA	5.52658e+06	4.99411e+06	5.25796e+06	5.61878e+06	3.36766e+06	5.80675e+06
2.817_283.14202	POS	2.817	283.142	C15 H17 N5 O	Bemitradine	-0.00129475	-4.57276	NA	level4	ChemSpider	NA	NA	NA	NA	NA	NA	NA	NA	NA	93155.9	156193	262591	214909	595116	244311
2.821_214.08415	NEG	2.821	214.084	C10 H14 O5	Curvulalide	2.72305e-05	0.127195	NA	level4	ChemSpider	NA	NA	NA	NA	NA	NA	NA	NA	NA	55366.9	53839.1	154001	4.71812e+06	4.70684e+06	4.57704e+06
2.894_327.13187	NEG	2.894	327.132	C15 H21 N O7	(2s)-3-phenyl-2-({[(3s,4s,5r)-2,3,4-trihydroxy-5-(hydroxymethyl)tetrahydro-2-furanyl]methyl}amino)propanoic acid (non-preferred name)	7.12933e-05	0.217934	NA	level4	ChemSpider	NA	HMDB0037846	Organic acids and derivatives	Amino acids, peptides, and analogues	Carboxylic acids and derivatives	Amino acids, peptides, and analogues	NA	NA	NA	6.39043e+06	4.54963e+06	4.93813e+06	1.01862e+07	9.64899e+06	1.14986e+07
2.952_210.05303	POS	2.952	210.053	C10 H10 O5	(2e)-5-hydroxyferulic acid	0.000202804	0.965492	NA	level4	ChemSpider	C05619	HMDB0035484	Phenylpropanoids and polyketides	Hydroxycinnamic acids and derivatives	Cinnamic acids and derivatives	Polyketides[PK]	Biosynthesis of other secondary metabolites	Phenylpropanoid biosynthesis	map00940 Phenylpropanoid biosynthesis; map01061 Biosynthesis of phenylpropanoids; map01100 Metabolic pathways; map01110 Biosynthesis of secondary metabolites	2.82753e+06	2.42564e+06	2.61503e+06	1.54043e+07	1.84037e+07	3.54974e+07
2.961_202.08410	NEG	2.961	202.084	C9 H14 O5	Diethyl oxalpropionate	-1.87871e-05	-0.0929666	NA	level4	ChemSpider	C04067	HMDB0032306	Organic acids and derivatives	Beta-keto acids and derivatives	Keto acids and derivatives	Organic acids	NA	NA	NA	2.15881e+06	1.67621e+06	1.80623e+06	807195	948207	803503
3.007_186.08921	NEG	3.007	186.089	C9 H14 O4	Cis-2-carboxycyclohexyl-acetic acid	3.04028e-06	0.0163377	NA	level4	ChemSpider	C14112	NA	NA	NA	NA	NA	Xenobiotics biodegradation and metabolism	Naphthalene degradation	map00626 Naphthalene degradation; map01120 Microbial metabolism in diverse environments	1.65155e+06	675799	1.61322e+06	3.95299e+06	3.64888e+06	3.5049e+06
3.012_166.06318	POS	3.012	166.063	C9 H10 O3	Ethylparaben	0.0001876	1.12969	NA	level4	ChemSpider	NA	HMDB0032573	Benzenoids	Benzoic acids and derivatives	Benzene and substituted derivatives	Benzene and derivatives	NA	NA	NA	3.64763e+06	4.00917e+06	4.41068e+06	1.08868e+07	6.43366e+06	1.14501e+07
3.026_118.04192	NEG	3.026	118.042	C8 H6 O	Coumarone	5.24562e-05	0.444386	NA	level4	ChemSpider	C14512	HMDB0032929	Organoheterocyclic compounds	NA	Benzofurans	Organoheterocyclic compounds	NA	NA	NA	4.28962e+06	3.52373e+06	4.01049e+06	1.9654e+06	2.14624e+06	2.30047e+06
3.051_166.08564	NEG	3.051	166.086	C7 H10 N4 O	N-((4-amino-2-methyl-5-pyrimidinyl)methyl)formamide	0.000179763	1.08235	NA	level4	ChemSpider	C19872	NA	NA	NA	NA	NA	Metabolism of cofactors and vitamins	Thiamine metabolism	map00730 Thiamine metabolism; map01100 Metabolic pathways; map02010 ABC transporters	390672	1.00944e+06	5.20486e+06	152726	1.47784e+06	87073
3.056_166.03976	NEG	3.056	166.04	C5 H11 O4 P	Isopentenyl phosphate	0.000262109	1.57859	NA	level4	ChemSpider	C20345	NA	NA	NA	NA	NA	Metabolism of terpenoids and polyketides	Terpenoid backbone biosynthesis	map00900 Terpenoid backbone biosynthesis; map01100 Metabolic pathways; map01110 Biosynthesis of secondary metabolites; map01130 Biosynthesis of antibiotics	144041	5.3851e+06	1.65705e+06	749543	1.13283e+06	2.27315e+06
3.062_166.00380	NEG	3.062	166.004	C4 H7 O5 P	Deamino-alpha-keto-demethylphosphinothricin	0.000690256	4.15809	NA	level4	ChemSpider	C17948	NA	NA	NA	NA	NA	Metabolism of other amino acids	Phosphonate and phosphinate metabolism	map00440 Phosphonate and phosphinate metabolism; map01130 Biosynthesis of antibiotics	3.74143e+06	2.71945e+06	360818	23065.8	471477	1.48108e+06
3.067_280.17870	POS	3.067	280.179	C15 H24 N2 O3	Mefexamide	4.12609e-06	0.0147266	NA	level4	ChemSpider	NA	NA	NA	NA	NA	NA	NA	NA	NA	18585.3	18092.4	17736.6	18124.3	18454.5	18126.1
3.07_210.08941	POS	3.07	210.089	C11 H14 O4	3-(3,5-dimethoxyphenyl)propanoic acid	0.000204869	0.975154	NA	level4	ChemSpider	NA	HMDB0127493	Phenylpropanoids and polyketides	NA	Phenylpropanoic acids	Phenylpropanoic acids	NA	NA	NA	2.27778e+07	1.94076e+07	1.94521e+07	7.82889e+06	7.71339e+06	7.93749e+06
3.087_200.06870	POS	3.087	200.069	C9 H12 O5	3-[(2z)-1-oxo-2-buten-2-yl]pentanedioic acid	0.00022683	1.13376	NA	level4	ChemSpider	NA	HMDB0033091	Lipids and lipid-like molecules	Fatty acids and conjugates	Fatty Acyls	Fatty acyls[FA]	NA	NA	NA	3.90512e+06	3.49687e+06	3.90672e+06	3.13421e+07	3.82109e+07	3.93953e+07
3.117_194.02173	POS	3.117	194.022	C9 H6 O5	4,5,7-trihydroxycoumarin	0.000207148	1.06765	NA	level4	ChemSpider	NA	HMDB0136661	Phenylpropanoids and polyketides	Hydroxycoumarins	Coumarins and derivatives	Coumarins and derivatives	NA	NA	NA	260737	181834	251661	919427	921740	839478
3.156_323.11363	NEG	3.156	323.114	C17 H16 F3 N O2	Flutolanil	0.000318988	0.987231	NA	level4	ChemSpider	C18502	NA	NA	NA	NA	NA	NA	NA	NA	22153.9	23484.2	22694.2	5.88957e+06	6.7667e+06	6.24115e+06
3.239_184.08506	POS	3.239	184.085	C8 H12 N2 O3	Veronal	0.000271377	1.4742	NA	level4	ChemSpider	NA	NA	NA	NA	NA	NA	NA	NA	NA	72840.6	83352.2	79685.3	5.50462e+06	5.48239e+06	5.50497e+06
3.24_145.05291	POS	3.24	145.053	C9 H7 N O	Fg7175000	0.000143122	0.98669	NA	level4	ChemSpider	C06338	NA	NA	NA	NA	NA	NA	NA	NA	682088	636876	472273	1.47431e+07	1.48175e+07	1.51247e+07
3.268_358.12638	NEG	3.268	358.126	C16 H22 O9	Sweroside	-3.59414e-06	-0.010036	NA	level4	ChemSpider	C17071	NA	NA	NA	NA	NA	NA	NA	NA	3.61789e+06	2.80821e+06	2.96218e+06	1.59999e+06	1.9079e+06	1.74926e+06
3.277_328.11581	POS	3.277	328.116	C15 H20 O8	Anisatin	-1.18849e-05	-0.0362217	NA	level4	ChemSpider	NA	NA	NA	NA	NA	NA	NA	NA	NA	4.58946e+06	3.89804e+06	3.72439e+06	1.72703e+06	1.44041e+06	925936
3.289_353.11117	NEG	3.289	353.111	C16 H19 N O8	Methyl (2r)-3-[(s)-cyano(phenyl)methoxy]-2-hydroxy-3-{[(2s)-3-hydroxy-1-methoxy-1-oxo-2-propanyl]oxy}propanoate	0.000103489	0.293078	NA	level4	ChemSpider	NA	NA	NA	NA	NA	NA	NA	NA	NA	360759	304353	315344	1.13605e+07	1.20325e+07	1.20533e+07
3.289_370.10131	NEG	3.289	370.101	C15 H18 N2 O9	Uridine triacetate	8.10404e-05	0.218968	NA	level4	ChemSpider	NA	NA	NA	NA	NA	NA	NA	NA	NA	141478	130049	126856	3.14814e+06	3.08944e+06	3.10024e+06
3.302_449.25771	POS	3.302	449.258	C28 H35 N O4	Asoprisnil	0.00110538	2.46045	NA	level4	ChemSpider	NA	NA	NA	NA	NA	NA	NA	NA	NA	306197	292465	266767	2.08961e+06	2.10309e+06	2.10214e+06
3.38_166.02680	POS	3.38	166.027	C8 H6 O4	Phthalic acid	0.000188484	1.13526	NA	level4	ChemSpider	C01606	HMDB0002107	Benzenoids	Benzoic acids and derivatives	Benzene and substituted derivatives	Benzene and derivatives	Xenobiotics biodegradation and metabolism	Polycyclic aromatic hydrocarbon degradation	map00624 Polycyclic aromatic hydrocarbon degradation; map01100 Metabolic pathways; map01120 Microbial metabolism in diverse environments; map01220 Degradation of aromatic compounds; map02010 ABC transporters	869024	212066	769103	4.30462e+06	3.71251e+06	4.15098e+06
3.416_228.02692	NEG	3.416	228.027	C9 H8 O7	2-oxo-3-(2,3,4,5-tetrahydroxyphenyl)propanoic acid	-8.03451e-05	-0.352349	NA	level4	ChemSpider	NA	HMDB0125223	Lipids and lipid-like molecules	Quinone and hydroquinone lipids	Prenol lipids	Quinone	NA	NA	NA	7.69637e+06	5.64714e+06	6.01406e+06	899766	1.01985e+06	1.01359e+06
3.468_524.18873	NEG	3.468	524.189	C25 H32 O12	Methyl (2s,3z,4s)-3-ethylidene-2-(beta-d-glucopyranosyloxy)-4-{2-[2-(4-hydroxyphenyl)ethoxy]-2-oxoethyl}-3,4-dihydro-2h-pyran-5-carboxylate	-0.00064201	-1.22477	NA	level4	ChemSpider	NA	HMDB0034751	Organic oxygen compounds	Carbohydrates and carbohydrate conjugates	Organooxygen compounds	Carbohydrates	NA	NA	NA	1.84523e+06	570794	1.42936e+06	150740	175193	158118
3.496_326.03141	NEG	3.496	326.031	C9 H12 F N2 O8 P	5-fluorodeoxyuridine monophosphate	-0.000118832	-0.36448	NA	level4	ChemSpider	C04242	HMDB0060394	Nucleosides, nucleotides, and analogues	Pyrimidine deoxyribonucleotides	Pyrimidine nucleotides	Nucleic acids and analogues	Xenobiotics biodegradation and metabolism	Drug metabolism - other enzymes	map00983 Drug metabolism - other enzymes	4.58415e+06	5.50474e+06	5.13474e+06	4.26832e+06	4.102e+06	3.85027e+06
3.511_196.00176	NEG	3.511	196.002	C9 H8 O S2	(1e)-4-(6-methyl-1,2-dithiin-3-yl)-1-buten-3-yn-1-ol	0.000103951	0.530358	NA	level4	ChemSpider	NA	NA	NA	NA	NA	NA	NA	NA	NA	2.82586e+06	2.55354e+06	1.47644e+06	4.64124e+06	1.98622e+06	2.31056e+06
3.545_476.09932	NEG	3.545	476.099	C22 H21 Cl N2 O8	Meclocycline	0.000674516	1.41676	NA	level4	ChemSpider	NA	NA	NA	NA	NA	NA	NA	NA	NA	1.98014e+06	2.62916e+06	2.30018e+06	1.82426e+06	707324	1.66376e+06
3.573_212.10483	NEG	3.573	212.105	C11 H16 O4	Guaietolin	-3.2698e-05	-0.15416	NA	level4	ChemSpider	NA	NA	NA	NA	NA	NA	NA	NA	NA	1.52936e+06	1.13858e+06	1.1848e+06	1.03935e+07	1.02768e+07	1.06592e+07
3.591_215.09476	POS	3.591	215.095	C8 H14 Cl N5	Atrazine	0.000985772	4.58299	NA	level4	ChemSpider	C06551	HMDB0041830	Organoheterocyclic compounds	1,3,5-triazines	Triazines	Organoheterocyclic compounds	Xenobiotics biodegradation and metabolism	Atrazine degradation	map00791 Atrazine degradation; map01100 Metabolic pathways; map01120 Microbial metabolism in diverse environments	1.74048e+06	1.51223e+06	1.69346e+06	874616	1.00443e+06	999039
3.597_184.07375	POS	3.597	184.074	C9 H12 O4	Mhpg	0.000189905	1.03168	NA	level4	ChemSpider	C05594	HMDB0001490	Benzenoids	Methoxyphenols	Phenols	Phenols and derivatives	Amino acid metabolism	Tyrosine metabolism	map00350 Tyrosine metabolism; map01100 Metabolic pathways	2.08867e+06	1.19568e+06	842239	5.37757e+06	4.50094e+06	4.79795e+06
3.63_247.12089	POS	3.63	247.121	C14 H17 N O3	Fagaramide	5.14074e-05	0.208025	NA	level4	ChemSpider	C10455	NA	NA	NA	NA	NA	NA	NA	NA	1.98076e+06	1.52462e+06	1.65773e+06	63703.6	35848.7	20138
3.677_287.13675	NEG	3.677	287.137	C13 H21 N O6	O-[(2e)-hexenedioyl]carnitine	-0.000139818	-0.486939	NA	level4	ChemSpider	NA	NA	NA	NA	NA	NA	NA	NA	NA	124672	83877.8	14818.2	2.02816e+06	2.44666e+06	2.31098e+06
3.748_150.03184	POS	3.748	150.032	C8 H6 O3	Phenylglyoxylic acid	0.000146299	0.975122	NA	level4	ChemSpider	C02137	HMDB0001587	Benzenoids	Benzoyl derivatives	Benzene and substituted derivatives	Benzene and derivatives	Amino acid metabolism	Phenylalanine metabolism	map00360 Phenylalanine metabolism; map00627 Aminobenzoate degradation; map01100 Metabolic pathways; map01120 Microbial metabolism in diverse environments	6.99951e+06	5.5876e+06	6.24196e+06	7.09229e+06	6.6003e+06	1.60642e+06
3.748_240.09985	POS	3.748	240.1	C12 H16 O5	3,4,5-trimethoxyhydrocinnamic acid	7.93161e-05	0.330347	NA	level4	ChemSpider	NA	HMDB0030254	Phenylpropanoids and polyketides	NA	Phenylpropanoic acids	Phenylpropanoic acids	NA	NA	NA	4.59078e+07	3.82373e+07	3.90248e+07	4.62107e+07	4.59493e+07	4.76066e+07
3.748_280.09244	POS	3.748	280.092	C10 H20 N2 O3 S2	H-dl-met-dl-met-oh	0.000907187	3.23889	NA	level4	ChemSpider	NA	HMDB0028979	Organic acids and derivatives	Amino acids, peptides, and analogues	Carboxylic acids and derivatives	Amino acids, peptides, and analogues	NA	NA	NA	4.32793e+06	3.90559e+06	3.83053e+06	3.58414e+06	3.62078e+06	3.61578e+06
3.781_156.11511	NEG	3.781	156.115	C9 H16 O2	4-hydroxynonenal	7.942e-05	0.508728	NA	level4	ChemSpider	C21642	HMDB0004362	Lipids and lipid-like molecules	Fatty alcohols	Fatty Acyls	Fatty acyls[FA]	NA	NA	map05200 Pathways in cancer; map05225 Hepatocellular carcinoma	5.59617e+06	4.42906e+06	4.63687e+06	8.45262e+06	9.0132e+06	8.64349e+06
3.781_200.10486	NEG	3.781	200.105	C10 H16 O4	(+/-)-camphoric acid	-3.78382e-06	-0.0189092	NA	level4	ChemSpider	NA	HMDB0034491	Organic acids and derivatives	Dicarboxylic acids and derivatives	Carboxylic acids and derivatives	Organic acids	NA	NA	NA	2.43215e+07	1.98472e+07	2.06276e+07	3.68064e+07	4.00848e+07	3.92185e+07
3.8_137.04787	POS	3.8	137.048	C7 H7 N O2	4-aminobenzoic acid	0.000190224	1.38801	NA	level4	ChemSpider	C00568	HMDB0001392	Benzenoids	Benzoic acids and derivatives	Benzene and substituted derivatives	Benzene and derivatives	Xenobiotics biodegradation and metabolism	Aminobenzoate degradation	map00627 Aminobenzoate degradation; map00790 Folate biosynthesis; map01061 Biosynthesis of phenylpropanoids; map01100 Metabolic pathways; map01120 Microbial metabolism in diverse environments	1.17808e+06	657606	520884	950849	3.7256e+06	934439
3.824_230.11520	NEG	3.824	230.115	C12 H22 S2	Jo1843850	-0.00108928	-4.73361	NA	level4	ChemSpider	NA	HMDB0041448	Organosulfur compounds	Dialkyldisulfides	Organic disulfides	Organosulfur compounds	NA	NA	NA	242676	216683	213961	779426	887645	890024
3.826_208.03731	POS	3.826	208.037	C10 H8 O5	Fraxetin	0.000136312	0.655227	NA	level4	ChemSpider	C09265	NA	Phenylpropanoids	Coumarins	Coumarins	Coumarins	NA	NA	NA	1.97322e+06	1.54705e+06	1.29643e+06	363974	463763	358098
3.835_209.10532	POS	3.835	209.105	C11 H15 N O3	Propoxur	0.000124724	0.596468	NA	level4	ChemSpider	C14334	NA	NA	NA	NA	NA	NA	NA	NA	172317	127414	179136	2.58163e+06	2.49345e+06	2.73949e+06
3.84_216.09006	POS	3.84	216.09	C12 H12 N2 O2	1,2,3,4-tetrahydro-ÃŸ-carboline-3-carboxylic acid	0.00017864	0.826692	NA	level4	ChemSpider	NA	HMDB0035665	Organoheterocyclic compounds	Pyridoindoles	Indoles and derivatives	Indole and derivatives	NA	NA	NA	6.88609e+06	5.3429e+06	5.51976e+06	3.39447e+06	3.62987e+06	3.71339e+06
3.85_305.12634	POS	3.85	305.126	C17 H15 N5 O	Zaleplon	-0.00132374	-4.3383	NA	level4	ChemSpider	C07484	HMDB0015097	Organoheterocyclic compounds	Pyrimidines and pyrimidine derivatives	Diazines	Organoheterocyclic compounds	NA	NA	NA	3.73853e+06	1.28184e+06	1.31956e+06	1.04411e+07	1.08464e+07	1.12116e+07
3.869_259.12090	POS	3.869	259.121	C15 H17 N O3	Ilepcimide	5.38881e-05	0.207965	NA	level4	ChemSpider	NA	NA	NA	NA	NA	NA	NA	NA	NA	2.05619e+06	1.45896e+06	1.47586e+06	181688	321982	108573
3.892_250.04780	POS	3.892	250.048	C12 H10 O6	(2e,4z)-2-hydroxy-6-(2-hydroxyphenoxy)-6-oxo-2,4-hexadienoic acid	6.17879e-05	0.247104	NA	level4	ChemSpider	C07734	NA	NA	NA	NA	NA	Xenobiotics biodegradation and metabolism	Dioxin degradation	map00621 Dioxin degradation; map01100 Metabolic pathways; map01120 Microbial metabolism in diverse environments; map01220 Degradation of aromatic compounds	2.74755e+06	1.92176e+06	2.01835e+06	414612	332524	425553
3.906_377.12433	NEG	3.906	377.124	C17 H20 Cl N5 O3	Dasolampanel	-0.00113465	-3.00868	NA	level4	ChemSpider	NA	NA	NA	NA	NA	NA	NA	NA	NA	8702.85	8400.74	8282.09	2.8075e+06	3.08268e+06	2.70159e+06
3.906_387.15303	NEG	3.906	387.153	C21 H23 Cl F N3 O	Flurazepam	0.00166039	4.28874	NA	level4	ChemSpider	NA	HMDB0014828	Organoheterocyclic compounds	1,4-benzodiazepines	Benzodiazepines	Organoheterocyclic compounds	NA	NA	NA	8428.49	8171.53	8021	8.83968e+06	9.46055e+06	9.07694e+06
3.935_247.99984	POS	3.935	248	C8 H8 O7 S	Vanillic acid 4-sulfate	0.000763392	3.0782	NA	level4	ChemSpider	NA	HMDB0041788	Benzenoids	Benzoic acids and derivatives	Benzene and substituted derivatives	Benzene and derivatives	NA	NA	NA	1.46022e+06	1.29472e+06	1.17655e+06	1.86863e+06	1.90339e+06	2.04422e+06
3.941_339.11786	POS	3.941	339.118	C13 H17 N5 O6	Loxoribine	-2.02672e-05	-0.0597646	NA	level4	ChemSpider	NA	NA	NA	NA	NA	NA	NA	NA	NA	7.68893e+06	5.96363e+06	6.19582e+06	1.1162e+06	1.02032e+06	1.14397e+06
3.976_344.11079	NEG	3.976	344.111	C16 H16 N4 O5	Nifurquinazol	-0.00127817	-3.71441	NA	level4	ChemSpider	NA	NA	NA	NA	NA	NA	NA	NA	NA	3.48479e+06	2.65462e+06	2.81056e+06	1.39365e+06	1.44742e+06	1.33174e+06
3.992_166.09955	POS	3.992	166.1	C10 H14 O2	Tbhq	0.000170532	1.02669	NA	level4	ChemSpider	NA	HMDB0032062	Benzenoids	Phenylpropanes	Benzene and substituted derivatives	Benzene and derivatives	NA	NA	NA	2.09704e+06	1.82761e+06	1.74995e+06	3.32214e+06	3.28295e+06	3.3192e+06
4.006_264.09979	POS	4.006	264.1	C14 H16 O5	1'-acetoxyeugenol acetate	1.40746e-05	0.0532927	NA	level4	ChemSpider	NA	HMDB0036544	Benzenoids	NA	Phenol esters	Benzene and derivatives	NA	NA	NA	2.42566e+06	2.02415e+06	2.0584e+06	1.01811e+06	953897	990117
4.021_206.08053	POS	4.021	206.081	C9 H18 O S2	2,4,6-triethyl-1,3,5-oxadithiane	0.000628422	3.04941	NA	level4	ChemSpider	NA	HMDB0038791	Organosulfur compounds	Monothioacetals	Thioacetals	Organosulfur compounds	NA	NA	NA	1.44327e+08	1.21823e+08	1.23085e+08	3.68592e+07	3.67539e+07	3.85283e+07
4.035_341.14758	NEG	4.035	341.148	C17 H19 N5 O3	His-trp	-0.00120633	-3.53609	NA	level4	ChemSpider	NA	NA	NA	NA	NA	NA	NA	NA	NA	17724.9	8675	8598.15	4.6429e+06	4.92298e+06	4.93486e+06
4.047_226.08422	POS	4.047	226.084	C11 H14 O5	Genipin	9.81762e-05	0.434246	NA	level4	ChemSpider	C09780	HMDB0035830	Lipids and lipid-like molecules	Monoterpenoids	Prenol lipids	Terpenoids	NA	NA	NA	3.1924e+06	2.54669e+06	2.61572e+06	1.11479e+06	942139	1.09917e+06
4.08_219.12601	POS	4.08	219.126	C13 H17 N O2	Ritalinic acid	8.01825e-05	0.36592	NA	level4	ChemSpider	NA	HMDB0042008	Organic nitrogen compounds	Amines	Organonitrogen compounds	Amines	NA	NA	NA	1.41809e+06	1.02918e+06	1.14873e+06	24888.6	20704.9	19721.8
4.145_366.07220	POS	4.145	366.072	C20 H14 O7	Tetracenomycin f1	-0.00175046	-4.78172	NA	level4	ChemSpider	C12367	NA	NA	NA	NA	NA	Metabolism of terpenoids and polyketides	Biosynthesis of type II polyketide products	map01057 Biosynthesis of type II polyketide products; map01100 Metabolic pathways; map01130 Biosynthesis of antibiotics	2.80038e+06	2.75315e+06	2.71511e+06	895129	902652	801057
4.166_338.10025	POS	4.166	338.1	C16 H18 O8	Trans-5-o-(4-coumaroyl)-d-quinic acid	8.21506e-05	0.242977	NA	level4	ChemSpider	C12208	NA	NA	NA	NA	NA	Biosynthesis of other secondary metabolites	Phenylpropanoid biosynthesis	map00940 Phenylpropanoid biosynthesis; map00941 Flavonoid biosynthesis; map00945 Stilbenoid, diarylheptanoid and gingerol biosynthesis; map01110 Biosynthesis of secondary metabolites	3.68154e+06	3.19754e+06	3.02334e+06	1.28045e+06	1.75453e+06	1.60063e+06
4.193_275.15221	POS	4.193	275.152	C16 H21 N O3	Rolipram	6.48033e-05	0.235518	NA	level4	ChemSpider	NA	NA	NA	NA	NA	NA	NA	NA	NA	1.4849e+06	1.16072e+06	977324	120526	159606	219002
4.197_281.12635	POS	4.197	281.126	C14 H19 N O5	Trimetozine	2.64834e-05	0.0942045	NA	level4	ChemSpider	NA	NA	NA	NA	NA	NA	NA	NA	NA	33269.4	42731.2	34707.6	2.43491e+06	2.4508e+06	2.37224e+06
4.199_243.08959	POS	4.199	243.09	C14 H13 N O3	Alonimid	4.39301e-05	0.180716	NA	level4	ChemSpider	NA	NA	NA	NA	NA	NA	NA	NA	NA	523727	400692	481230	2.80076e+06	2.54325e+06	2.96974e+06
4.2_232.07340	NEG	4.2	232.073	C13 H12 O4	2-methyl-5-acetonyl-7-hydroxychromone	-0.000156631	-0.674921	NA	level4	ChemSpider	NA	HMDB0030813	Organoheterocyclic compounds	1-benzopyrans	Benzopyrans	Organoheterocyclic compounds	NA	NA	NA	1.85564e+06	1.64624e+06	1.68139e+06	424235	488514	478182
4.22_224.03202	NEG	4.22	224.032	C10 H8 O6	3-[(1-carboxyvinyl)oxy]-4-hydroxybenzoic acid	-6.78814e-05	-0.302998	NA	level4	ChemSpider	NA	HMDB0036314	Benzenoids	Phenoxyacetic acid derivatives	Benzene and substituted derivatives	Benzene and derivatives	NA	NA	NA	1.36416e+07	1.06148e+07	1.09673e+07	1.34241e+06	1.54071e+06	1.65404e+06
4.264_333.15760	POS	4.264	333.158	C18 H23 N O5	Seneciphylline	-1.86965e-05	-0.0561192	NA	level4	ChemSpider	C10391	NA	Alkaloids	Pyrrolizidine alkaloids	Alkaloids derived from ornithine	Alkaloids	NA	NA	NA	2.05938e+06	1.52871e+06	1.57693e+06	66841.6	56545.4	45931.6
4.276_298.10520	NEG	4.276	298.105	C14 H18 O7	Picein	-5.77375e-05	-0.193682	NA	level4	ChemSpider	C10720	NA	NA	NA	NA	NA	NA	NA	NA	2.84784e+06	2.34008e+06	2.52617e+06	1.88761e+06	626260	879408
4.282_94.04199	POS	4.282	94.042	C6 H6 O	Benzenol	0.000125206	1.33139	NA	level4	ChemSpider	C00146	HMDB0000228	Benzenoids	1-hydroxy-4-unsubstituted benzenoids	Phenols	Phenols and derivatives	Amino acid metabolism	Tyrosine metabolism	map00350 Tyrosine metabolism; map00361 Chlorocyclohexane and chlorobenzene degradation; map00362 Benzoate degradation; map00627 Aminobenzoate degradation; map01100 Metabolic pathways; map01120 Microbial metabolism in diverse environments; map01220 Degradation of aromatic compounds; map04974 Protein digestion and absorption	1.01391e+06	1.18636e+06	1.1904e+06	5.20476e+06	4.52388e+06	5.32527e+06
4.295_96.02127	POS	4.295	96.0213	C5 H4 O2	Furfural	0.000144501	1.50489	NA	level4	ChemSpider	C14279	HMDB0032914	Organic oxygen compounds	Carbonyl compounds	Organooxygen compounds	Organic oxygen compounds	Xenobiotics biodegradation and metabolism	Furfural degradation	map00365 Furfural degradation; map01100 Metabolic pathways; map01120 Microbial metabolism in diverse environments	1.10322e+08	1.03622e+08	9.01743e+07	8.38439e+07	6.88753e+08	7.53549e+08
4.3_574.13027	POS	4.3	574.13	C27 H26 O14	(2z)-2-(3,4-dihydroxybenzylidene)-7-hydroxy-3-oxo-2,3-dihydro-1-benzofuran-6-yl 2,4,6-tri-o-acetyl-beta-d-threo-hexopyranoside	-0.00198645	-3.45992	NA	level4	ChemSpider	NA	NA	NA	NA	NA	NA	NA	NA	NA	5.05232e+06	5.24606e+06	5.34028e+06	2.68198e+06	2.69814e+06	2.64901e+06
4.312_402.18905	POS	4.312	402.189	C19 H30 O9	Methyl {2-[(2e)-5-(hexopyranosyloxy)-2-penten-1-yl]-3-oxocyclopentyl}acetate	6.78233e-05	0.168635	NA	level4	ChemSpider	NA	HMDB0031763	Lipids and lipid-like molecules	Fatty acyl glycosides	Fatty Acyls	Fatty acyls[FA]	NA	NA	NA	604969	374063	503978	578047	783893	858828
4.339_191.09484	POS	4.339	191.095	C11 H13 N O2	Nl8513000	0.0002146	1.12301	NA	level4	ChemSpider	NA	HMDB0001896	Organoheterocyclic compounds	Indoles	Indoles and derivatives	Indoles	NA	NA	NA	50658.9	84452.6	45128.1	1.71528e+06	1.92856e+06	2.02113e+06
4.34_186.12577	POS	4.34	186.126	C10 H18 O3	Queen bee acid	0.000177749	0.954996	NA	level4	ChemSpider	NA	NA	NA	NA	NA	NA	NA	NA	NA	449593	1.50545e+06	375927	2.59375e+06	2.6652e+06	2.82893e+06
4.341_163.06345	POS	4.341	163.063	C9 H9 N O2	<u+03b3>-oxo-3-pyridinebutanal	0.000121051	0.742353	NA	level4	ChemSpider	C19567	HMDB0062406	Organic oxygen compounds	Carbonyl compounds	Organooxygen compounds	Organic oxygen compounds	Metabolism of cofactors and vitamins	Nicotinate and nicotinamide metabolism	map00760 Nicotinate and nicotinamide metabolism; map00980 Metabolism of xenobiotics by cytochrome P450; map01100 Metabolic pathways; map01120 Microbial metabolism in diverse environments; map05204 Chemical carcinogenesis	290588	246742	244899	2.07012e+06	2.04123e+06	2.05501e+06
4.345_340.11575	POS	4.345	340.116	C16 H20 O8	Trans-isoeugenol-o-glucuronide	-6.72097e-05	-0.197608	NA	level4	ChemSpider	NA	HMDB0060021	Organic oxygen compounds	Carbohydrates and carbohydrate conjugates	Organooxygen compounds	Carbohydrates	NA	NA	NA	4.18376e+07	3.33975e+07	3.37035e+07	1.3876e+07	1.24461e+07	1.3423e+07
4.349_276.09981	POS	4.349	276.1	C15 H16 O5	(+)-dihydromethysticin	3.60716e-05	0.130647	NA	level4	ChemSpider	C09926	HMDB0030791	Phenylpropanoids and polyketides	NA	Kavalactones	Polyketides[PK]	NA	NA	NA	3.86422e+06	2.82505e+06	3.03874e+06	1.87829e+06	1.12224e+06	998055
4.349_354.13144	POS	4.349	354.131	C17 H22 O8	Fusarenone x	-2.33173e-05	-0.0658436	NA	level4	ChemSpider	C19583	NA	Fungal toxins	Trichothecenes	Mycotoxins	Fungal toxins	NA	NA	NA	4.06109e+06	3.45135e+06	3.12657e+06	1.30197e+06	1.28489e+06	1.2838e+06
4.351_294.11032	POS	4.351	294.11	C15 H18 O6	Tutin	-1.53406e-05	-0.0521593	NA	level4	ChemSpider	C09570	NA	Terpenoids	Tutinolide	Sesquiterpenoids (C15)	Terpenoids	NA	NA	NA	3.86422e+06	2.82505e+06	3.03874e+06	1.87829e+06	1.12224e+06	998055
4.362_302.07891	POS	4.362	302.079	C16 H14 O6	(+/-)-hesperetin	-0.000133009	-0.440313	NA	level4	ChemSpider	NA	HMDB0030746	Phenylpropanoids and polyketides	O-methylated flavonoids	Flavonoids	Flavonoids	NA	NA	NA	2.5929e+06	2.03586e+06	2.82359e+06	854148	1.18123e+06	978886
4.389_257.14150	POS	4.389	257.142	C16 H19 N O2	Medifoxamine	-8.22066e-05	-0.319694	NA	level4	ChemSpider	NA	NA	NA	NA	NA	NA	NA	NA	NA	1.13921e+06	954591	988971	71746.3	62856.9	85984.2
4.398_224.10501	POS	4.398	224.105	C12 H16 O4	Ethylvanillin propylene glycol acetal	0.000153919	0.686816	NA	level4	ChemSpider	NA	HMDB0036203	Benzenoids	NA	Phenol ethers	Benzene and derivatives	NA	NA	NA	1.65549e+06	1.38878e+06	1.38973e+06	815426	799900	932298
4.399_222.05284	NEG	4.399	222.053	C11 H10 O5	O-succinylbenzoate	2.15587e-05	0.0970882	NA	level4	ChemSpider	C02730	NA	NA	NA	NA	NA	Metabolism of cofactors and vitamins	Ubiquinone and other terpenoid-quinone biosynthesis	map00130 Ubiquinone and other terpenoid-quinone biosynthesis; map01100 Metabolic pathways; map01110 Biosynthesis of secondary metabolites	483582	317015	222461	2.49011e+06	2.04926e+06	2.38034e+06
4.409_221.06893	POS	4.409	221.069	C11 H11 N O4	Methyl 2,3-dihydro-3-hydroxy-2-oxo-1h-indole-3-acetate	0.000118033	0.533918	NA	level4	ChemSpider	NA	HMDB0038991	Organoheterocyclic compounds	Indolyl carboxylic acids and derivatives	Indoles and derivatives	Indole and derivatives	NA	NA	NA	1.40752e+06	1.07445e+06	1.1311e+06	907622	880646	991532
4.452_154.09953	POS	4.452	154.1	C9 H14 O2	Ri2735000	0.000148927	0.966435	NA	level4	ChemSpider	NA	HMDB0031302	Lipids and lipid-like molecules	Fatty acid esters	Fatty Acyls	Fatty acyls[FA]	NA	NA	NA	2.23778e+06	2.10801e+06	2.03542e+06	2.7662e+06	2.96954e+06	2.92438e+06
4.454_356.11097	NEG	4.454	356.111	C16 H20 O9	Gentiopicrin	0.000235296	0.660739	NA	level4	ChemSpider	C09782	NA	Terpenoids	Secoiridoids	Monoterpenoids (C10)	Terpenoids	Chemical structure transformation maps	Biosynthesis of alkaloids derived from terpenoid and polyketide	map01066 Biosynthesis of alkaloids derived from terpenoid and polyketide; map01110 Biosynthesis of secondary metabolites	5.86432e+06	4.50776e+06	3.78331e+06	996973	1.03882e+06	1.0501e+06
4.465_247.08430	NEG	4.465	247.084	C13 H13 N O4	Pc-hsl	-0.000154793	-0.626477	NA	level4	ChemSpider	C20677	NA	NA	NA	NA	NA	NA	NA	map02024 Quorum sensing	1.75269e+06	1.14585e+06	1.34991e+06	86481.2	79926.4	91676.9
4.472_190.06322	POS	4.472	190.063	C11 H10 O3	7-ethoxycoumarin	0.00022113	1.16346	NA	level4	ChemSpider	C11052	NA	NA	NA	NA	NA	NA	NA	NA	8.59261e+06	5.04842e+06	8.14398e+06	2.71284e+06	2.19743e+06	3.09115e+06
4.479_280.09470	POS	4.479	280.095	C14 H16 O6	(2z)-3-[4,5-dihydroxy-2-(2-hydroxy-2-propanyl)-2,3-dihydro-1-benzofuran-7-yl]acrylic acid	8.40963e-06	0.0300242	NA	level4	ChemSpider	NA	HMDB0033884	Phenylpropanoids and polyketides	Hydroxycinnamic acids and derivatives	Cinnamic acids and derivatives	Polyketides[PK]	NA	NA	NA	8.2183e+06	6.83988e+06	6.95026e+06	4.56667e+06	4.50866e+06	4.76418e+06
4.487_374.15781	NEG	4.487	374.158	C17 H26 O9	7-deoxyloganin	0.000124089	0.331649	NA	level4	ChemSpider	C06071	NA	Terpenoids	Iridoids	Monoterpenoids (C10)	Terpenoids	Metabolism of terpenoids and polyketides	Monoterpenoid biosynthesis	map00902 Monoterpenoid biosynthesis; map01062 Biosynthesis of terpenoids and steroids; map01100 Metabolic pathways; map01110 Biosynthesis of secondary metabolites	385890	310204	332493	3.92184e+06	4.10555e+06	4.27236e+06
4.489_320.08833	POS	4.489	320.088	C16 H16 O7	4-coumaroylshikimic acid	-0.00126774	-3.96057	NA	level4	ChemSpider	C02947	NA	Phenylpropanoids	Paracoumaryl alcohol derivatives	Monolignols	Phenylpropanoids	Biosynthesis of other secondary metabolites	Phenylpropanoid biosynthesis	map00940 Phenylpropanoid biosynthesis; map00941 Flavonoid biosynthesis; map00945 Stilbenoid, diarylheptanoid and gingerol biosynthesis; map01100 Metabolic pathways; map01110 Biosynthesis of secondary metabolites	4.07137e+06	3.42059e+06	3.55247e+06	5.64494e+06	2.27575e+06	6.05972e+06
4.49_140.08391	POS	4.49	140.084	C8 H12 O2	Wg2143000	0.000182569	1.30328	NA	level4	ChemSpider	NA	HMDB0040463	Lipids and lipid-like molecules	Fatty acid esters	Fatty Acyls	Fatty acyls[FA]	NA	NA	NA	5.84624e+06	5.12625e+06	5.13202e+06	1.53709e+06	2.21594e+06	1.8024e+06
4.493_422.09808	NEG	4.493	422.098	C23 H18 O8	Tetracenomycin a2	-0.00208482	-4.93915	NA	level4	ChemSpider	C12371	NA	NA	NA	NA	NA	Metabolism of terpenoids and polyketides	Biosynthesis of type II polyketide products	map01057 Biosynthesis of type II polyketide products; map01100 Metabolic pathways; map01130 Biosynthesis of antibiotics	2.71972e+06	2.36877e+06	2.31255e+06	433711	392149	423690
4.501_182.09447	POS	4.501	182.094	C10 H14 O3	Mephenesin	0.000180492	0.991199	NA	level4	ChemSpider	NA	NA	NA	NA	NA	NA	NA	NA	NA	3.65714e+06	6.90085e+06	3.18325e+06	2.86467e+06	5.27568e+06	2.8627e+06
4.535_256.09477	POS	4.535	256.095	C12 H16 O6	Phenyl ?-d-glucopyranoside	8.60713e-05	0.336092	NA	level4	ChemSpider	C03097	NA	NA	NA	NA	NA	NA	NA	NA	1.26279e+06	1.03852e+06	1.06922e+06	515614	515627	587951
4.538_259.08444	POS	4.538	259.084	C14 H13 N O4	In00216	-1.39561e-05	-0.0538669	NA	level4	ChemSpider	C10740	NA	Alkaloids	Quinoline alkaloids	Alkaloids derived from tryptophan and anthranilic acid	Alkaloids	Chemical structure transformation maps	Biosynthesis of alkaloids derived from shikimate pathway	map01063 Biosynthesis of alkaloids derived from shikimate pathway	609757	457167	508535	458257	533036	465741
4.567_331.14202	POS	4.567	331.142	C18 H21 N O5	Pretazettine	4.27322e-05	0.129045	NA	level4	ChemSpider	C08536	NA	NA	NA	NA	NA	NA	NA	NA	1.51253e+06	1.10106e+06	1.16126e+06	185965	321320	218763
4.578_240.13625	POS	4.578	240.136	C13 H20 O4	(2s,4e,6e,8s,9r)-9-hydroxy-2,8-dimethyl-3-oxo-4,6-undecadienoic acid	9.22009e-05	0.383952	NA	level4	ChemSpider	NA	NA	NA	NA	NA	NA	NA	NA	NA	1.81632e+07	1.48084e+07	1.47917e+07	1.41154e+07	1.43332e+07	1.47826e+07
4.583_146.03696	POS	4.583	146.037	C9 H6 O2	Coumarin	0.000178672	1.22347	NA	level4	ChemSpider	C05851	HMDB0001218	Phenylpropanoids and polyketides	NA	Coumarins and derivatives	Coumarins and derivatives	Biosynthesis of other secondary metabolites	Phenylpropanoid biosynthesis	map00940 Phenylpropanoid biosynthesis; map01110 Biosynthesis of secondary metabolites	3.9558e+06	3.224e+06	3.45777e+06	3.28056e+06	3.19543e+06	3.28358e+06
4.583_194.13090	POS	4.583	194.131	C12 H18 O2	Hexylresorcinol	0.000220735	1.13704	NA	level4	ChemSpider	NA	HMDB0032567	Benzenoids	Benzenediols	Phenols	Phenols and derivatives	NA	NA	NA	2.05129e+06	1.69311e+06	1.71243e+06	929976	951565	1.06648e+06
4.583_324.08862	POS	4.583	324.089	C16 H13 Cl N6	Vorozole	-0.00040052	-1.23583	NA	level4	ChemSpider	NA	NA	NA	NA	NA	NA	NA	NA	NA	850316	802575	788461	408267	449625	484538
4.584_108.09407	POS	4.584	108.094	C8 H12	4-vinylcyclohexene	0.000168671	1.56041	NA	level4	ChemSpider	C19310	NA	NA	NA	NA	NA	NA	NA	NA	4.82249e+06	4.35564e+06	4.17752e+06	4.4125e+06	4.55574e+06	4.2825e+06
4.584_110.07331	POS	4.584	110.073	C7 H10 O	(e,e)-2,4-heptadienal	0.000143235	1.30127	NA	level4	ChemSpider	NA	NA	NA	NA	NA	NA	NA	NA	NA	1.79182e+06	2.59687e+06	2.48309e+06	1.86058e+06	1.86422e+06	1.95587e+06
4.584_178.09957	POS	4.584	178.1	C11 H14 O2	Benzyl butyrate	0.000191234	1.07375	NA	level4	ChemSpider	NA	HMDB0033376	Benzenoids	Benzyloxycarbonyls	Benzene and substituted derivatives	Benzene and derivatives	NA	NA	NA	3.49526e+06	2.65588e+06	2.63603e+06	3.4941e+06	3.0507e+06	2.39944e+06
4.586_122.07328	POS	4.586	122.073	C8 H10 O	Phenylethyl alcohol	0.00011729	0.960815	NA	level4	ChemSpider	C05853	HMDB0033944	Benzenoids	NA	Benzene and substituted derivatives	Benzene and derivatives	Amino acid metabolism	Phenylalanine metabolism	map00360 Phenylalanine metabolism	1.36761e+06	1.48104e+06	1.50821e+06	4.62763e+06	6.60065e+06	2.37729e+06
4.588_196.07382	POS	4.588	196.074	C10 H12 O4	Cu8460000	0.000265074	1.35191	NA	level4	ChemSpider	NA	HMDB0029648	Benzenoids	Benzoyl derivatives	Benzene and substituted derivatives	Benzene and derivatives	NA	NA	NA	2.78163e+06	1.6949e+06	2.46699e+06	2.10768e+06	1.84989e+06	2.00772e+06
4.639_226.12068	POS	4.639	226.121	C12 H18 O4	Butopyronoxyl	0.000173208	0.765997	NA	level4	ChemSpider	C19142	NA	NA	NA	NA	NA	NA	NA	NA	1.9686e+06	1.52481e+06	1.68431e+06	2.28616e+06	2.45464e+06	2.34996e+06
4.642_174.06827	POS	4.642	174.068	C11 H10 O2	Menadiol	0.000190135	1.0923	NA	level4	ChemSpider	C07126	NA	NA	NA	NA	NA	NA	NA	NA	3.06853e+06	2.13947e+06	2.01239e+06	425436	263881	739843
4.67_150.06823	POS	4.67	150.068	C9 H10 O2	3-phenylpropanoic acid	0.000151239	1.0078	NA	level4	ChemSpider	C05629	HMDB0000764	Phenylpropanoids and polyketides	NA	Phenylpropanoic acids	Phenylpropanoic acids	Amino acid metabolism	Phenylalanine metabolism	map00360 Phenylalanine metabolism; map01100 Metabolic pathways; map01120 Microbial metabolism in diverse environments; map01220 Degradation of aromatic compounds	5.60953e+06	4.67615e+06	2.59809e+06	2.42315e+06	2.14468e+06	2.33101e+06
4.678_286.14145	NEG	4.678	286.141	C14 H22 O6	Tensyuic acid e	-0.000183876	-0.642605	NA	level4	ChemSpider	NA	NA	NA	NA	NA	NA	NA	NA	NA	5.01719e+06	3.96168e+06	4.0181e+06	4.24588e+06	4.55399e+06	4.49561e+06
4.7_236.14134	POS	4.7	236.141	C14 H20 O3	4-(heptyloxy)benzoic acid	9.10695e-05	0.385657	NA	level4	ChemSpider	C14274	NA	NA	NA	NA	NA	NA	NA	NA	794490	674552	643090	2.23704e+06	2.16282e+06	2.41263e+06
4.706_216.03120	POS	4.706	216.031	C6 H8 N4 O3 S	Nithiazide	-0.00050958	-2.35882	NA	level4	ChemSpider	C19468	NA	NA	NA	NA	NA	NA	NA	NA	7.86872e+06	7.41194e+06	7.32338e+06	1.74884e+06	1.74088e+06	1.79781e+06
4.726_111.06854	POS	4.726	111.069	C6 H9 N O	1-vinyl-2-pyrrolidone	0.000121643	1.09521	NA	level4	ChemSpider	C19548	NA	NA	NA	NA	NA	NA	NA	NA	126355	153543	59597.5	1.65189e+07	1.7624e+07	1.9146e+07
4.726_137.08423	POS	4.726	137.084	C8 H11 N O	Tyramine	0.000169351	1.23538	NA	level4	ChemSpider	C00483	HMDB0000306	Benzenoids	Phenethylamines	Benzene and substituted derivatives	Amines and derivatives	Amino acid metabolism	Tyrosine metabolism	map00350 Tyrosine metabolism; map00680 Methane metabolism; map00950 Isoquinoline alkaloid biosynthesis; map01060 Biosynthesis of plant secondary metabolites; map01063 Biosynthesis of alkaloids derived from shikimate pathway; map01100 Metabolic pathways; map01110 Biosynthesis of secondary metabolites; map04080 Neuroactive ligand-receptor interaction; map04974 Protein digestion and absorption	16717	17911.8	20445.6	2.92371e+06	3.11906e+06	3.52081e+06
4.788_250.05182	POS	4.788	250.052	C10 H10 N4 O2 S	Sulfadiazine	-0.000624157	-2.49611	NA	level4	ChemSpider	C07658	HMDB0014503	Benzenoids	Benzenesulfonamides	Benzene and substituted derivatives	Benzene and derivatives	NA	NA	NA	113211	93646.5	118305	883537	829696	938761
4.789_357.15760	POS	4.789	357.158	C20 H23 N O5	2iap3wio1p	-2.55628e-05	-0.0715729	NA	level4	ChemSpider	C16712	NA	NA	NA	NA	NA	Biosynthesis of other secondary metabolites	Isoquinoline alkaloid biosynthesis	map00950 Isoquinoline alkaloid biosynthesis; map01063 Biosynthesis of alkaloids derived from shikimate pathway; map01110 Biosynthesis of secondary metabolites	2.22181e+06	1.53882e+06	1.65125e+06	31092.6	31564.5	72079.1
4.799_314.13790	POS	4.799	314.138	C18 H20 N O4	2,9,10-trihydroxy-3-methoxy-7-methyl-5,6,12,12a-tetrahydroindolo[2,1-a]isoquinolinium	-0.00132856	-4.22922	NA	level4	ChemSpider	NA	HMDB0032650	Organoheterocyclic compounds	NA	Tetrahydroisoquinolines	Organoheterocyclic compounds	NA	NA	NA	233026	155114	167413	1.43953e+06	1.58154e+06	1.56335e+06
4.837_234.03763	POS	4.837	234.038	C8 H10 O8	2-(2-acetoxy-2-oxoethyl)-2-hydroxysuccinic acid	6.28862e-05	0.268701	NA	level4	ChemSpider	NA	HMDB0059808	Organic acids and derivatives	Tetracarboxylic acids and derivatives	Carboxylic acids and derivatives	Organic acids	NA	NA	NA	2.11459e+06	965160	1.30748e+06	1.93875e+06	2.0763e+06	1.97443e+06
4.84_210.13707	POS	4.84	210.137	C11 H18 N2 O2	Cyclo(leucylprolyl)	0.000243547	1.15899	NA	level4	ChemSpider	NA	NA	NA	NA	NA	NA	NA	NA	NA	87853.4	81659.8	83873.3	5.51549e+06	5.64728e+06	5.60355e+06
4.846_338.13419	POS	4.846	338.134	C13 H18 N6 O5	3740	0.000321692	0.951376	NA	level4	ChemSpider	NA	NA	NA	NA	NA	NA	NA	NA	NA	1.47384e+06	1.45669e+06	1.38661e+06	782366	802787	916571
4.847_337.11620	POS	4.847	337.116	C16 H19 N O7	1-o-(indol-3-ylacetyl)-beta-d-glucose	4.57211e-05	0.135624	NA	level4	ChemSpider	C04197	NA	NA	NA	NA	NA	NA	NA	NA	1.7871e+06	768354	581562	79648.1	56967.5	222412
4.848_357.04267	POS	4.848	357.043	C16 H11 N3 O5 S	Droxicam	0.000726579	2.035	NA	level4	ChemSpider	NA	NA	NA	NA	NA	NA	NA	NA	NA	3.2064e+06	3.11094e+06	3.2154e+06	1.78225e+06	1.75361e+06	1.82374e+06
4.85_92.06277	POS	4.85	92.0628	C7 H8	Toluene	0.000165756	1.80047	NA	level4	ChemSpider	C01455	HMDB0034168	Benzenoids	Toluenes	Benzene and substituted derivatives	Benzene and derivatives	Xenobiotics biodegradation and metabolism	Toluene degradation	map00623 Toluene degradation; map01100 Metabolic pathways; map01120 Microbial metabolism in diverse environments; map01220 Degradation of aromatic compounds	4.27502e+06	4.7986e+06	4.02291e+06	2.90771e+06	3.09564e+06	6.85053e+06
4.853_256.09619	POS	4.853	256.096	C13 H12 N4 O2	(3-methyl-3h-imidazo[4,5-f]quinolin-2-yl)azanyl acetate	0.000161096	0.629047	NA	level4	ChemSpider	C20290	NA	NA	NA	NA	NA	NA	NA	map05204 Chemical carcinogenesis	708740	500695	584244	5.52556e+06	5.67863e+06	5.71032e+06
4.853_370.07301	POS	4.853	370.073	C19 H15 Cl N2 O4	Rebamipide	0.000979116	2.64574	NA	level4	ChemSpider	NA	NA	NA	NA	NA	NA	NA	NA	NA	2.1083e+07	2.44668e+07	2.27503e+07	1.91419e+07	1.96469e+07	1.86967e+07
4.854_168.11526	POS	4.854	168.115	C10 H16 O2	Trans-geranic acid	0.000229811	1.36699	NA	level4	ChemSpider	C16461	HMDB0036103	Lipids and lipid-like molecules	Monoterpenoids	Prenol lipids	Terpenoids	Metabolism of terpenoids and polyketides	Geraniol degradation	map00281 Geraniol degradation; map01130 Biosynthesis of antibiotics	1.79842e+06	1.90087e+06	1.72795e+06	4.07002e+06	3.49864e+06	6.95098e+06
4.855_223.00597	POS	4.855	223.006	C6 H10 N O4 P S	4-methyl-5-(2-phosphonooxyethyl)thiazole	-0.000848795	-3.80614	NA	level4	ChemSpider	C04327	NA	Alkaloids	Thiazole alkaloids	Alkaloids derived from tyrosine	Alkaloids	Metabolism of cofactors and vitamins	Thiamine metabolism	map00730 Thiamine metabolism; map01100 Metabolic pathways	1.0047e+07	1.33189e+07	1.23313e+07	1.19871e+07	1.18457e+07	1.12884e+07
4.855_329.16282	POS	4.855	329.163	C19 H23 N O4	Reticuline	0.000107076	0.325298	NA	level4	ChemSpider	C12328	NA	NA	NA	NA	NA	NA	NA	NA	9.40834e+06	6.97659e+06	7.38996e+06	62703.6	65803.9	62564
4.863_250.01553	POS	4.863	250.016	C9 H12 Cl O4 P	Tb8545000	-0.000647066	-2.5881	NA	level4	ChemSpider	C18660	HMDB0031793	Organic acids and derivatives	Phosphate esters	Organic phosphoric acids and derivatives	Organic acids	NA	NA	NA	4.4731e+07	5.68952e+07	5.36157e+07	5.53343e+07	5.61866e+07	5.2999e+07
4.872_428.07876	POS	4.872	428.079	C18 H22 O8 P2	Fosfestrol	-0.000232166	-0.542343	NA	level4	ChemSpider	C08145	NA	NA	NA	NA	NA	NA	NA	NA	2.1175e+06	2.0937e+06	2.02847e+06	453289	466001	451586
4.873_188.12030	POS	4.873	188.12	C13 H16 O	(2e)-5-methyl-2-phenylhex-2-enal	0.000186042	0.988955	NA	level4	ChemSpider	NA	HMDB0031855	Benzenoids	Phenylacetaldehydes	Benzene and substituted derivatives	Benzene and derivatives	NA	NA	NA	830867	518836	669306	4.33915e+06	4.59311e+06	4.3657e+06
4.874_176.12032	POS	4.874	176.12	C12 H16 O	Benzyl isobutyl ketone	0.000207099	1.17589	NA	level4	ChemSpider	NA	HMDB0031569	Benzenoids	NA	Benzene and substituted derivatives	Benzene and derivatives	NA	NA	NA	687447	721490	736152	2.64395e+06	2.72974e+06	2.00245e+06
4.874_222.12576	POS	4.874	222.126	C13 H18 O3	Dh2207000	0.000168739	0.759657	NA	level4	ChemSpider	NA	HMDB0061943	Benzenoids	Benzoic acids and derivatives	Benzene and substituted derivatives	Benzene and derivatives	NA	NA	NA	1.37083e+07	1.25655e+07	1.19039e+07	5.52162e+07	5.5877e+07	5.84038e+07
4.875_401.14769	POS	4.875	401.148	C21 H23 N O7	4-[(3,3-dimethyl-2-oxiranyl)(hydroxy)methyl]-1,6-dihydroxy-3,5-dimethoxy-10-methyl-9(10h)-acridinone	0.000239742	0.59764	NA	level4	ChemSpider	NA	HMDB0031254	Organoheterocyclic compounds	Benzoquinolines	Quinolines and derivatives	Quinone	NA	NA	NA	1.50932e+06	1.26124e+06	1.18037e+06	197340	66240.2	94257.8
4.877_146.10964	POS	4.877	146.11	C11 H14	3-methyl-1-phenyl-2-butene	8.57918e-05	0.587174	NA	level4	ChemSpider	NA	HMDB0061808	Benzenoids	NA	Benzene and substituted derivatives	Benzene and derivatives	NA	NA	NA	163943	212682	161054	905060	955226	951312
4.877_252.09986	POS	4.877	252.1	C13 H16 O5	Methyl 3,4,5-trimethoxycinnamate	8.1932e-05	0.324998	NA	level4	ChemSpider	NA	HMDB0038551	Phenylpropanoids and polyketides	Hydroxycinnamic acids and derivatives	Cinnamic acids and derivatives	Polyketides[PK]	NA	NA	NA	4.14137e+06	3.28341e+06	3.72278e+06	896382	1.14932e+06	1.31032e+06
4.881_356.05730	POS	4.881	356.057	C17 H18 Cl2 O4	R(+)-iaa-94	-0.000915775	-2.57198	NA	level4	ChemSpider	C13703	NA	NA	NA	NA	NA	NA	NA	NA	1.03769e+06	932138	950094	272392	284837	297555
4.883_146.07333	POS	4.883	146.073	C10 H10 O	Benzylideneacetone	0.000168663	1.15465	NA	level4	ChemSpider	NA	HMDB0031617	Benzenoids	Styrenes	Benzene and substituted derivatives	Benzene and derivatives	NA	NA	NA	3.9498e+06	3.46609e+06	3.31978e+06	3.91672e+06	4.08148e+06	4.55869e+06
4.892_311.02190	POS	4.892	311.022	C14 H8 F3 N O2 S	Flutiazin	-0.000886547	-2.85042	NA	level4	ChemSpider	NA	NA	NA	NA	NA	NA	NA	NA	NA	2.80967e+06	3.0629e+06	2.52544e+06	3.68911e+06	3.76337e+06	3.15714e+06
4.897_366.13148	POS	4.897	366.131	C19 H26 O3 S2	1alpha,5alpha-epidithio-17a-oxa-d-homoandrostan-3,17-dione	-0.000854163	-2.33294	NA	level4	ChemSpider	C15390	NA	NA	NA	NA	NA	NA	NA	NA	8.99543e+06	6.33799e+06	1.02384e+07	146942	152759	136555
4.9_195.05340	POS	4.9	195.053	C9 H9 N O4	2-((4-nitrophenoxy)methyl)oxirane	0.000238157	1.22099	NA	level4	ChemSpider	C04274	NA	NA	NA	NA	NA	NA	NA	NA	1.94019e+06	1.70028e+06	1.70307e+06	157731	208028	217229
4.917_378.09508	POS	4.917	378.095	C18 H18 O9	3-(4-hydroxy-3,5-dimethoxyphenyl)-1-(2,4,6-trihydroxy-3-methoxyphenyl)-1,2-propanedione	-2.77764e-06	-0.00734641	NA	level4	ChemSpider	NA	HMDB0128848	Phenylpropanoids and polyketides	Chalcones and dihydrochalcones	Linear 1,3-diarylpropanoids	Polyketides[PK]	NA	NA	NA	40422.6	81302.6	39198.3	2.49784e+06	2.16947e+06	2.32755e+06
4.927_268.13078	NEG	4.927	268.131	C14 H20 O5	2-(2-carboxyethyl)-4-methyl-5-pentyl-3-furoic acid	-0.000295705	-1.10284	NA	level4	ChemSpider	NA	HMDB0061643	Lipids and lipid-like molecules	Fatty acids and conjugates	Fatty Acyls	Fatty acyls[FA]	NA	NA	NA	1.36336e+06	1.04826e+06	1.20469e+06	3.15716e+06	3.31217e+06	3.30596e+06
4.966_242.15183	POS	4.966	242.152	C13 H22 O4	Ieodomycin a	1.6192e-05	0.0668673	NA	level4	ChemSpider	NA	NA	NA	NA	NA	NA	NA	NA	NA	181442	164908	158260	1.57401e+06	1.65308e+06	1.57565e+06
4.98_180.11503	POS	4.98	180.115	C11 H16 O2	3-bha	-7.49179e-07	-0.00415945	NA	level4	ChemSpider	NA	HMDB0059925	Benzenoids	Methoxyphenols	Phenols	Phenols and derivatives	NA	NA	NA	2.12514e+06	1.90736e+06	1.86855e+06	9.61204e+06	9.4204e+06	9.71209e+06
4.986_150.01773	POS	4.986	150.018	C5 H10 O S2	2-(methyldithio)isobutyraldehyde	0.000421587	2.81026	NA	level4	ChemSpider	NA	HMDB0038889	Organosulfur compounds	Dialkyldisulfides	Organic disulfides	Organosulfur compounds	NA	NA	NA	1.71978e+06	2.77963e+06	2.95152e+06	523902	610396	1.54857e+06
4.986_218.14252	POS	4.986	218.143	C13 H18 N2 O	5-methoxydimethyltryptamine	0.000605762	2.77692	NA	level4	ChemSpider	C08309	HMDB0002004	Organoheterocyclic compounds	Tryptamines and derivatives	Indoles and derivatives	Amines and derivatives	NA	NA	NA	705305	436234	345434	265914	688512	27670.7
4.987_321.06988	POS	4.987	321.07	C17 H17 Cl2 N O	(e)-fengabine	0.00115828	3.60758	NA	level4	ChemSpider	NA	NA	NA	NA	NA	NA	NA	NA	NA	1.16098e+07	9.53624e+06	9.69142e+06	4.59979e+06	6.21555e+06	5.29397e+06
4.988_106.04200	POS	4.988	106.042	C7 H6 O	Benzaldehyde	0.000134726	1.2705	NA	level4	ChemSpider	C00193	HMDB0006115	Benzenoids	Benzoyl derivatives	Benzene and substituted derivatives	Benzene and derivatives	NA	NA	NA	3.48526e+06	3.17035e+06	3.21954e+06	3.36507e+06	3.25381e+06	3.32853e+06
4.988_150.11622	POS	4.988	150.116	C9 H14 N2	2,3-diethyl-5-methylpyrazine	0.000517892	3.44995	NA	level4	ChemSpider	NA	HMDB0041345	Organoheterocyclic compounds	Pyrazines	Diazines	Organoheterocyclic compounds	NA	NA	NA	754321	1.25625e+06	867331	207006	475558	976380
4.989_264.04858	POS	4.989	264.049	C10 H8 N4 O5	Furagin	-0.000884819	-3.35096	NA	level4	ChemSpider	NA	NA	NA	NA	NA	NA	NA	NA	NA	2.02349e+06	2.48278e+06	2.31561e+06	2.26135e+06	2.19023e+06	2.11101e+06
4.99_450.06264	POS	4.99	450.063	C20 H18 O10 S	3,5,7-trihydroxy-2',2'-dimethyl-4-oxo-3',4'-dihydro-2'h,4h-2,6'-bichromen-3'-yl hydrogen sulfate	0.000571901	1.27072	NA	level4	ChemSpider	NA	HMDB0126015	Phenylpropanoids and polyketides	Flavones	Flavonoids	Flavonoids	NA	NA	NA	1.40381e+06	1.48064e+06	1.46764e+06	1.02059e+06	1.00549e+06	1.00535e+06
4.992_253.01639	POS	4.992	253.016	C9 H7 N3 O4 S	Furathiazole	0.000661951	2.61624	NA	level4	ChemSpider	C19273	NA	NA	NA	NA	NA	NA	NA	NA	9.71107e+06	1.11744e+07	1.07145e+07	1.04629e+07	1.02797e+07	1.02142e+07
4.994_328.15245	POS	4.994	328.152	C16 H24 O7	Tetranor-pgem	0.000249454	0.760177	NA	level4	ChemSpider	NA	NA	NA	NA	NA	NA	NA	NA	NA	323277	396263	248172	1.37256e+06	1.46186e+06	1.55265e+06
4.998_256.13112	POS	4.998	256.131	C13 H20 O5	2-[4-(3-hydroxypropyl)-2-methoxyphenoxy]-1,3-propanediol	5.05206e-05	0.197245	NA	level4	ChemSpider	NA	HMDB0040352	Benzenoids	Anisoles	Phenol ethers	Benzene and derivatives	NA	NA	NA	5.32216e+06	4.45078e+06	4.43157e+06	1.31571e+06	1.5602e+06	1.50646e+06
5.009_432.10605	POS	5.009	432.106	C21 H20 O10	Apigetrin	0.000401164	0.928394	NA	level4	ChemSpider	C04608	HMDB0037340	Phenylpropanoids and polyketides	Flavonoid glycosides	Flavonoids	Flavonoids	Biosynthesis of other secondary metabolites	Flavone and flavonol biosynthesis	map00944 Flavone and flavonol biosynthesis	2.74448e+06	2.38791e+06	2.07438e+06	1.79023e+06	1.39202e+06	1.6596e+06
5.013_350.10011	POS	5.013	350.1	C17 H18 O8	7-hydroxy-9-methoxy-6-(1,3,4-trihydroxy-2-butanyl)-1,2-dihydrocyclopenta[c]chromene-3,4-dione	-5.5015e-05	-0.157141	NA	level4	ChemSpider	C19590	HMDB0062427	Phenylpropanoids and polyketides	NA	Coumarins and derivatives	Coumarins and derivatives	Xenobiotics biodegradation and metabolism	Metabolism of xenobiotics by cytochrome P450	map00980 Metabolism of xenobiotics by cytochrome P450	119361	471095	98020.5	2.12201e+06	1.58769e+06	1.88061e+06
5.078_148.12540	POS	5.078	148.125	C11 H16	N-amylbenzene	0.000199302	1.3455	NA	level4	ChemSpider	NA	HMDB0059834	Benzenoids	NA	Benzene and substituted derivatives	Benzene and derivatives	NA	NA	NA	252856	324142	281927	1.8754e+06	2.00632e+06	2.0115e+06
5.09_106.07839	POS	5.09	106.078	C8 H10	P-xylene	0.000136236	1.28429	NA	level4	ChemSpider	C06756	HMDB0059924	Benzenoids	Xylenes	Benzene and substituted derivatives	Benzene and derivatives	Xenobiotics biodegradation and metabolism	Xylene degradation	map00622 Xylene degradation; map01100 Metabolic pathways; map01120 Microbial metabolism in diverse environments; map01220 Degradation of aromatic compounds	4.52243e+06	3.39958e+06	5.45899e+06	1.27274e+07	7.3641e+06	8.74556e+06
5.101_192.07887	POS	5.101	192.079	C11 H12 O3	Af4878000	0.000226651	1.17999	NA	level4	ChemSpider	NA	HMDB0040268	Organic oxygen compounds	Carbonyl compounds	Organooxygen compounds	Organic oxygen compounds	NA	NA	NA	1.79784e+06	1.5197e+06	1.34485e+06	709020	669941	635270
5.111_120.09402	POS	5.111	120.094	C9 H12	Cumene	0.000118593	0.987505	NA	level4	ChemSpider	C14396	HMDB0034029	Benzenoids	Cumenes	Benzene and substituted derivatives	Benzene and derivatives	NA	NA	NA	4.43956e+06	4.38247e+06	3.688e+06	1.30952e+07	1.27895e+07	1.39349e+07
5.134_264.08995	POS	5.134	264.09	C16 H12 N2 O2	Diftalone	7.48139e-05	0.28329	NA	level4	ChemSpider	NA	NA	NA	NA	NA	NA	NA	NA	NA	83480.1	58897	60335.9	1.14197e+06	1.16219e+06	1.201e+06
5.191_160.08898	POS	5.191	160.089	C11 H12 O	2-phenyl-4-pentenal	0.000160851	1.00476	NA	level4	ChemSpider	NA	HMDB0035207	Benzenoids	Phenylacetaldehydes	Benzene and substituted derivatives	Benzene and derivatives	NA	NA	NA	1.23405e+06	2.22975e+06	1.11297e+06	1.81149e+06	1.69475e+06	487250
5.193_158.07337	POS	5.193	158.073	C11 H10 O	2-methoxynaphthalene	0.00020117	1.27264	NA	level4	ChemSpider	NA	HMDB0032861	Benzenoids	NA	Naphthalenes	Benzene and derivatives	NA	NA	NA	3.13806e+06	2.51992e+06	2.57175e+06	643006	705160	659725
5.193_176.08392	POS	5.193	176.084	C11 H12 O2	Ethyl cinnamate	0.000193658	1.09981	NA	level4	ChemSpider	C06359	NA	NA	NA	NA	NA	NA	NA	NA	1.25752e+07	1.04389e+07	1.06849e+07	2.36765e+06	2.43742e+06	2.44076e+06
5.193_307.02687	POS	5.193	307.027	C12 H9 N3 O5 S	Nitazoxanide	0.00058157	1.8942	NA	level4	ChemSpider	NA	HMDB0014649	Benzenoids	Benzoic acids and derivatives	Benzene and substituted derivatives	Benzene and derivatives	NA	NA	NA	1.44397e+06	1.10836e+06	1.19536e+06	167665	183406	183498
5.193_466.16068	POS	5.193	466.161	C26 H26 O8	(1s)-1-[(9s)-5-methoxy-4-oxo-2-phenyl-8,9-dihydro-4h-furo[2,3-h]chromen-9-yl]-2-methyl-1,2-propanediyl diacetate	-0.00208855	-4.48031	NA	level4	ChemSpider	NA	NA	NA	NA	NA	NA	NA	NA	NA	2.49873e+06	1.99865e+06	1.91755e+06	71186.1	100421	95656.6
5.194_186.06828	POS	5.194	186.068	C12 H10 O2	1-naphthaleneacetic acid	0.000204564	1.09941	NA	level4	ChemSpider	C13014	HMDB0032708	Benzenoids	NA	Naphthalenes	Benzene and derivatives	NA	NA	NA	3.13851e+06	2.41342e+06	2.58768e+06	480642	414981	563050
5.2_108.05768	POS	5.2	108.058	C7 H8 O	P-cresol	0.000162645	1.50517	NA	level4	ChemSpider	C01468	HMDB0001858	Benzenoids	Cresols	Phenols	Phenols and derivatives	Xenobiotics biodegradation and metabolism	Toluene degradation	map00623 Toluene degradation; map00633 Nitrotoluene degradation; map01100 Metabolic pathways; map01120 Microbial metabolism in diverse environments; map01220 Degradation of aromatic compounds; map04974 Protein digestion and absorption	2.94597e+06	2.62537e+06	2.78882e+06	4.35689e+06	4.36533e+06	4.48844e+06
5.211_287.11571	POS	5.211	287.116	C16 H17 N O4	Tetrahydropapaveroline	-4.87002e-05	-0.169619	NA	level4	ChemSpider	C06350	NA	NA	NA	NA	NA	NA	NA	NA	241182	115109	138444	4.58783e+06	5.3796e+06	5.09654e+06
5.269_273.09984	NEG	5.269	273.1	C15 H15 N O4	Thyronine	-0.000271406	-0.993795	NA	level4	ChemSpider	NA	NA	NA	NA	NA	NA	NA	NA	NA	98941.6	83373.7	77190.3	688420	862899	929744
5.289_180.07880	POS	5.289	180.079	C10 H12 O3	Propylparaben	0.000154144	0.85598	NA	level4	ChemSpider	NA	HMDB0032574	Benzenoids	Benzoic acids and derivatives	Benzene and substituted derivatives	Benzene and derivatives	NA	NA	NA	4.57778e+06	3.94893e+06	4.22194e+06	3.21355e+06	2.89853e+06	3.3813e+06
5.307_228.07875	POS	5.307	228.079	C14 H12 O3	Trioxsalen	0.000108263	0.474673	NA	level4	ChemSpider	C09314	HMDB0015575	Phenylpropanoids and polyketides	Furanocoumarins	Coumarins and derivatives	Coumarins and derivatives	NA	NA	NA	1.5118e+06	1.12113e+06	1.20925e+06	233124	209667	284680
5.313_134.10969	POS	5.313	134.11	C10 H14	P-cymene	0.000143689	1.07143	NA	level4	ChemSpider	C06575	HMDB0005805	Lipids and lipid-like molecules	Monoterpenoids	Prenol lipids	Terpenoids	Xenobiotics biodegradation and metabolism	Xylene degradation	map00622 Xylene degradation; map01100 Metabolic pathways; map01120 Microbial metabolism in diverse environments; map01220 Degradation of aromatic compounds	2.05745e+06	2.1041e+06	2.23397e+06	5.10905e+06	4.18914e+06	5.28195e+06
5.317_238.12062	POS	5.317	238.121	C13 H18 O4	2444643wxk	0.000114215	0.479652	NA	level4	ChemSpider	NA	HMDB0034046	Benzenoids	Anisoles	Phenol ethers	Benzene and derivatives	NA	NA	NA	1.23387e+06	1.25005e+06	1.17033e+06	224426	423079	434954
5.361_326.13656	POS	5.361	326.137	C16 H22 O7	Hinokitiol glucoside	5.47881e-06	0.0167991	NA	level4	ChemSpider	C15451	NA	NA	NA	NA	NA	NA	NA	NA	1.66383e+06	1.12669e+06	1.26026e+06	2.01054e+06	1.79224e+06	1.03352e+06
5.371_150.10465	POS	5.371	150.105	C10 H14 O	Thymol	0.000181661	1.21023	NA	level4	ChemSpider	C09908	HMDB0001878	Lipids and lipid-like molecules	Monoterpenoids	Prenol lipids	Terpenoids	NA	NA	NA	1.04262e+06	883729	712379	1.95206e+06	1.98918e+06	2.38814e+06
5.374_339.11064	POS	5.374	339.111	C19 H17 N O5	Mofezolac	-2.92181e-05	-0.086161	NA	level4	ChemSpider	NA	NA	NA	NA	NA	NA	NA	NA	NA	2.24903e+06	1.71595e+06	1.7767e+06	376086	441057	440376
5.406_302.13648	NEG	5.406	302.136	C15 H18 N4 O3	Histidylphenylalanine	-0.00141173	-4.67247	NA	level4	ChemSpider	NA	NA	NA	NA	NA	NA	NA	NA	NA	513923	373906	428867	1.26043e+06	1.31892e+06	1.67559e+06
5.492_313.13143	POS	5.492	313.131	C18 H19 N O4	Kresoxim-methyl	1.77926e-05	0.0568214	NA	level4	ChemSpider	C11017	NA	NA	NA	NA	NA	NA	NA	NA	692851	558370	562385	109337	118261	118467
5.508_153.05536	POS	5.508	153.055	C4 H12 N O3 P	2-dimethylaminoethylphosphonic acid	-0.000120405	-0.786678	NA	level4	ChemSpider	C05680	NA	NA	NA	NA	NA	Metabolism of other amino acids	Phosphonate and phosphinate metabolism	map00440 Phosphonate and phosphinate metabolism	7.9917e+07	6.92102e+07	6.94888e+07	5.10057e+07	5.10857e+07	5.45493e+07
5.508_446.11931	POS	5.508	446.119	C22 H22 O10	Glycitin	-0.00198221	-4.44321	NA	level4	ChemSpider	C16195	NA	Flavonoids	Isoflavones	Isoflavonoids	Flavonoids	Biosynthesis of other secondary metabolites	Isoflavonoid biosynthesis	map00943 Isoflavonoid biosynthesis	8.64797e+06	4.18929e+06	4.22223e+06	3.35396e+06	2.95065e+06	3.35829e+06
5.509_168.07888	POS	5.509	168.079	C9 H12 O3	Dc2810000	0.000231346	1.37642	NA	level4	ChemSpider	NA	HMDB0059963	Benzenoids	Anisoles	Phenol ethers	Benzene and derivatives	NA	NA	NA	4.6397e+07	3.94743e+07	4.05517e+07	3.03391e+07	3.00404e+07	3.13689e+07
5.509_212.06862	POS	5.509	212.069	C10 H12 O5	N-propyl galiate	0.000150469	0.709532	NA	level4	ChemSpider	C11155	HMDB0033835	Benzenoids	Benzoic acids and derivatives	Benzene and substituted derivatives	Benzene and derivatives	NA	NA	NA	1.42896e+09	1.21335e+09	1.231e+09	9.06828e+08	9.07028e+08	9.467e+08
5.509_212.15222	POS	5.509	212.152	C11 H20 N2 O2	Brivaracetam	-0.000254093	-1.19769	NA	level4	ChemSpider	NA	NA	NA	NA	NA	NA	NA	NA	NA	1.16645e+07	6.35807e+06	80707.8	159256	3.52054e+06	946595
5.509_234.05045	POS	5.509	234.05	C16 H10 S	Mfcd00010043	0.000126369	0.539922	NA	level4	ChemSpider	C20124	NA	NA	NA	NA	NA	NA	NA	NA	1.24934e+08	1.21568e+08	1.21915e+08	9.567e+07	9.50141e+07	9.73952e+07
5.531_262.08420	POS	5.531	262.084	C14 H14 O5	Khellactone, cis-(-)-	7.47008e-05	0.285026	NA	level4	ChemSpider	NA	HMDB0138052	Phenylpropanoids and polyketides	Pyranocoumarins	Coumarins and derivatives	Coumarins and derivatives	NA	NA	NA	3.76363e+06	2.75424e+06	2.78038e+06	2.79003e+06	2.51343e+06	3.07512e+06
5.547_331.15715	POS	5.547	331.157	C22 H21 N O2	Melochinone	-7.67491e-05	-0.23176	NA	level4	ChemSpider	C10727	NA	Alkaloids	Quinoline alkaloids	Alkaloids derived from tryptophan and anthranilic acid	Alkaloids	NA	NA	NA	1.33912e+06	1.13199e+06	1.08247e+06	392758	429703	413614
5.549_266.09400	NEG	5.549	266.094	C17 H14 O3	Benzarone	-0.000297021	-1.11622	NA	level4	ChemSpider	C14474	NA	NA	NA	NA	NA	NA	NA	NA	7410.21	6771.56	7250.02	1.74973e+06	1.90668e+06	1.76697e+06
5.551_384.13966	POS	5.551	384.14	C13 H24 N2 O11	Macrozamin	0.00164852	4.29147	NA	level4	ChemSpider	C08504	NA	NA	NA	NA	NA	NA	NA	NA	2.64883e+06	1.95587e+06	2.16601e+06	4.30236e+06	4.19279e+06	4.39504e+06
5.56_192.15169	POS	5.56	192.152	C13 H20 O	En0350000	0.000274234	1.42718	NA	level4	ChemSpider	C12287	HMDB0036565	Lipids and lipid-like molecules	Sesquiterpenoids	Prenol lipids	Terpenoids	NA	NA	NA	132938	169812	127660	1.44253e+06	1.37551e+06	1.31978e+06
5.562_295.12090	POS	5.562	295.121	C18 H17 N O3	Indobufen	5.38881e-05	0.182597	NA	level4	ChemSpider	NA	NA	NA	NA	NA	NA	NA	NA	NA	1.36618e+06	1.08636e+06	1.05803e+06	236800	265374	273693
5.565_156.07871	NEG	5.565	156.079	C8 H12 O3	2,5-dimethyl-4-ethoxy-3(2h)-furanone	6.41479e-05	0.410997	NA	level4	ChemSpider	NA	HMDB0032232	Organoheterocyclic compounds	Furanones	Dihydrofurans	Organoheterocyclic compounds	NA	NA	NA	434952	371998	332832	290733	318827	322665
5.565_282.11014	NEG	5.565	282.11	C14 H18 O6	{4,6-dihydroxy-3-[(2e)-4-hydroxy-3-methyl-2-buten-1-yl]-2-methoxyphenyl}acetic acid	-0.000196674	-0.697152	NA	level4	ChemSpider	NA	NA	NA	NA	NA	NA	NA	NA	NA	416001	347368	360641	281688	353643	397060
5.566_170.09427	NEG	5.566	170.094	C9 H14 O3	2-(diethoxymethyl)furan	-2.33663e-05	-0.137373	NA	level4	ChemSpider	C14280	NA	NA	NA	NA	NA	NA	NA	NA	2.20296e+06	1.83006e+06	1.78229e+06	1.39887e+06	1.55756e+06	1.67395e+06
5.58_202.06325	POS	5.58	202.063	C12 H10 O3	Beta-naphthoxyacetic acid	0.000255393	1.26393	NA	level4	ChemSpider	C18750	HMDB0032706	Benzenoids	Phenoxyacetic acid derivatives	Benzene and substituted derivatives	Benzene and derivatives	NA	NA	NA	7.6639e+06	7.82277e+06	8.29108e+06	1.07696e+06	1.13194e+06	1.13391e+06
5.626_388.13707	NEG	5.626	388.137	C17 H24 O10	(+)-geniposide	0.00012117	0.312183	NA	level4	ChemSpider	C09781	NA	Terpenoids	Iridoids	Monoterpenoids (C10)	Terpenoids	NA	NA	NA	441549	323641	303992	1.2963e+06	1.35226e+06	1.25561e+06
5.634_290.11284	POS	5.634	290.113	C11 H18 N2 O7	N-succinyl-l-diaminopimelic acid	0.00144274	4.97305	NA	level4	ChemSpider	C04421	NA	NA	NA	NA	NA	Amino acid metabolism	Lysine biosynthesis	map00300 Lysine biosynthesis; map01100 Metabolic pathways; map01120 Microbial metabolism in diverse environments; map01230 Biosynthesis of amino acids	2.33988e+06	2.28064e+06	2.21147e+06	1.63811e+06	2.32469e+06	1.87994e+06
5.644_197.04506	NEG	5.644	197.045	C5 H12 N O5 P	Apv	-0.00024674	-1.2522	NA	level4	ChemSpider	C13734	NA	NA	NA	NA	NA	NA	NA	NA	4.46259e+06	3.31295e+06	3.44439e+06	2.24198e+06	2.49962e+06	2.46966e+06
5.645_182.02167	NEG	5.645	182.022	C8 H6 O5	4-hydroxyphthalic acid	0.000142488	0.782809	NA	level4	ChemSpider	C06680	NA	NA	NA	NA	NA	Xenobiotics biodegradation and metabolism	Polycyclic aromatic hydrocarbon degradation	map00624 Polycyclic aromatic hydrocarbon degradation; map01120 Microbial metabolism in diverse environments	1.41658e+06	1.00676e+06	1.12699e+06	733370	814165	759338
5.651_226.15701	POS	5.651	226.157	C13 H22 O3	(-)-trans-methyl dihydrojasmonate	0.000113648	0.50252	NA	level4	ChemSpider	NA	HMDB0031740	Lipids and lipid-like molecules	Lineolic acids and derivatives	Fatty Acyls	Fatty acyls[FA]	NA	NA	NA	183935	43408.9	39275.3	4.43106e+06	4.47256e+06	4.63874e+06
5.69_205.11049	POS	5.69	205.11	C12 H15 N O2	Bellendine	0.000210192	1.02478	NA	level4	ChemSpider	C10846	NA	Alkaloids	Tropane alkaloids	Alkaloids derived from ornithine	Alkaloids	NA	NA	NA	274042	219742	222162	2.55576e+06	2.53428e+06	2.60489e+06
5.712_164.08391	POS	5.712	164.084	C10 H12 O2	Eugenol	0.000184771	1.12608	NA	level4	ChemSpider	C10453	HMDB0005809	Benzenoids	Methoxyphenols	Phenols	Phenols and derivatives	Biosynthesis of other secondary metabolites	Phenylpropanoid biosynthesis	map00940 Phenylpropanoid biosynthesis	3.19733e+06	2.90504e+06	3.00649e+06	1.50126e+06	1.90718e+06	1.662e+06
5.722_266.11512	NEG	5.722	266.115	C14 H18 O5	(2z)-3-(3,4,5-trimethoxyphenyl)-2-propen-1-yl acetate	-0.000307742	-1.15642	NA	level4	ChemSpider	NA	HMDB0040891	Benzenoids	Anisoles	Phenol ethers	Benzene and derivatives	NA	NA	NA	489362	357617	374266	257439	271994	301302
5.732_366.00466	NEG	5.732	366.005	C15 H10 O9 S	Luteolin 7-sulfate	0.000107936	0.294904	NA	level4	ChemSpider	NA	HMDB0038472	Phenylpropanoids and polyketides	Flavones	Flavonoids	Flavonoids	NA	NA	NA	3.06181e+06	2.07991e+06	1.79753e+06	888313	964263	796128
5.75_224.14145	POS	5.75	224.141	C13 H20 O3	Methyl jasmonate	0.0002061	0.919509	NA	level4	ChemSpider	C11512	HMDB0036583	Lipids and lipid-like molecules	Lineolic acids and derivatives	Fatty Acyls	Fatty acyls[FA]	Lipid metabolism	alpha-Linolenic acid metabolism	map00592 alpha-Linolenic acid metabolism; map01110 Biosynthesis of secondary metabolites	1.06256e+06	910414	1.2959e+06	1.93439e+06	2.65375e+06	2.26756e+06
5.758_220.07371	POS	5.758	220.074	C12 H12 O4	Eugenitin	0.000151672	0.689187	NA	level4	ChemSpider	NA	HMDB0029467	Organoheterocyclic compounds	1-benzopyrans	Benzopyrans	Organoheterocyclic compounds	NA	NA	NA	1.3435e+07	1.36142e+07	7.8573e+06	799237	722132	989195
5.764_260.06847	POS	5.764	260.068	C14 H12 O5	Khellin	-5.43007e-06	-0.0208794	NA	level4	ChemSpider	C09010	NA	Polyketides	Chromones	Pyrones	Polyketides[PK]	Chemical structure transformation maps	Biosynthesis of plant secondary metabolites	map01060 Biosynthesis of plant secondary metabolites	41251.7	20297.3	19855.6	1.70807e+06	1.30816e+06	1.56743e+06
5.777_124.08896	POS	5.777	124.089	C8 H12 O	2,4-octadienal	0.000148809	1.19922	NA	level4	ChemSpider	NA	HMDB0031686	Organic oxygen compounds	Carbonyl compounds	Organooxygen compounds	Organic oxygen compounds	NA	NA	NA	2.94666e+06	2.81439e+06	2.44148e+06	5.10265e+06	6.07969e+06	5.82383e+06
5.808_220.11010	POS	5.808	220.11	C13 H16 O3	Precocene ii	0.000151822	0.689757	NA	level4	ChemSpider	C09018	NA	NA	NA	NA	NA	NA	NA	NA	360154	919910	969404	1.25011e+06	1.17806e+06	1.25451e+06
5.902_196.03745	POS	5.902	196.037	C9 H8 O5	3,4-dihydroxyphenylpyruvic acid	0.000273083	1.39302	NA	level4	ChemSpider	C04045	HMDB0125373	Benzenoids	Phenylpyruvic acid derivatives	Benzene and substituted derivatives	Benzene and derivatives	Amino acid metabolism	Tyrosine metabolism	map00350 Tyrosine metabolism; map01100 Metabolic pathways	7.85088e+06	6.49045e+06	6.43132e+06	2.62772e+06	2.55794e+06	2.81412e+06
5.919_206.09448	POS	5.919	206.094	C12 H14 O3	Dibehenin	0.000184645	0.895925	NA	level4	ChemSpider	C10476	HMDB0030762	Phenylpropanoids and polyketides	Cinnamic acid esters	Cinnamic acids and derivatives	Polyketides[PK]	NA	NA	NA	1.62356e+07	1.32764e+07	1.38857e+07	1.96605e+06	2.08336e+06	2.09972e+06
5.94_308.08934	POS	5.94	308.089	C15 H16 O7	Allamandin	-0.000260658	-0.846045	NA	level4	ChemSpider	C09766	NA	Terpenoids	Iridoids	Monoterpenoids (C10)	Terpenoids	NA	NA	NA	1.38702e+06	956970	1.17865e+06	63372.9	23668.7	60822
5.942_198.08948	POS	5.942	198.089	C10 H14 O4	Guaifenesin	0.000268269	1.35428	NA	level4	ChemSpider	NA	HMDB0004998	Benzenoids	Anisoles	Phenol ethers	Benzene and derivatives	NA	NA	NA	1.61142e+06	1.48035e+06	1.61465e+06	148499	168004	133011
5.971_196.11022	POS	5.971	196.11	C11 H16 O3	Hexyl 2-furoate	0.000274617	1.40032	NA	level4	ChemSpider	NA	HMDB0037725	Organoheterocyclic compounds	Furoic acid and derivatives	Furans	Organoheterocyclic compounds	NA	NA	NA	2.36104e+06	2.02022e+06	2.04024e+06	808275	698634	865445
5.972_140.04752	POS	5.972	140.048	C7 H8 O3	Lv1850000	0.000173642	1.23988	NA	level4	ChemSpider	NA	HMDB0059862	Organoheterocyclic compounds	Furoic acid and derivatives	Furans	Organoheterocyclic compounds	NA	NA	NA	6.81088e+07	6.96759e+07	1.16538e+07	4.87626e+06	4.46383e+06	4.87823e+06
5.989_186.10471	POS	5.989	186.105	C13 H14 O	(2e)-2-tridecene-4,6,8-triyn-1-ol	0.000242603	1.30358	NA	level4	ChemSpider	NA	HMDB0030931	Lipids and lipid-like molecules	Fatty alcohols	Fatty Acyls	Fatty acyls[FA]	NA	NA	NA	244601	202722	212067	790540	811065	793047
5.99_218.13087	POS	5.99	218.131	C14 H18 O2	Cis-3-hexenyl phenylacetate	0.000186538	0.855167	NA	level4	ChemSpider	NA	HMDB0038281	Benzenoids	NA	Benzene and substituted derivatives	Benzene and derivatives	NA	NA	NA	225774	172453	193655	824529	962747	902057
5.99_228.11523	POS	5.99	228.115	C15 H16 O2	Bisphenol a	0.000205304	0.900003	NA	level4	ChemSpider	C13624	HMDB0032133	Benzenoids	Diphenylmethanes	Benzene and substituted derivatives	Benzene and derivatives	Xenobiotics biodegradation and metabolism	Bisphenol degradation	map00363 Bisphenol degradation; map01100 Metabolic pathways; map01120 Microbial metabolism in diverse environments	590917	502799	506212	2.20363e+06	2.34468e+06	2.46388e+06
6.028_216.07877	POS	6.028	216.079	C13 H12 O3	Nop	0.000123522	0.571651	NA	level4	ChemSpider	C11491	NA	NA	NA	NA	NA	NA	NA	NA	3.27123e+06	2.70713e+06	1.80241e+06	1.56567e+06	1.84813e+06	1.88344e+06
6.046_255.08961	POS	6.046	255.09	C15 H13 N O3	Ketorolac	6.29394e-05	0.246735	NA	level4	ChemSpider	C07062	HMDB0014608	Organic oxygen compounds	Carbonyl compounds	Organooxygen compounds	Organic oxygen compounds	NA	NA	NA	19165.3	21395.3	20006.6	951858	945549	1.12182e+06
6.102_208.14650	POS	6.102	208.147	C13 H20 O2	Ac 45594	0.00016544	0.794825	NA	level4	ChemSpider	C14236	NA	NA	NA	NA	NA	NA	NA	NA	8.63272e+06	7.07978e+06	7.4225e+06	1.70143e+07	1.65473e+07	1.76308e+07
6.15_136.08896	POS	6.15	136.089	C9 H12 O	Mesitol	0.000143229	1.05247	NA	level4	ChemSpider	NA	HMDB0032544	Benzenoids	Cresols	Phenols	Phenols and derivatives	NA	NA	NA	1.82762e+07	1.54066e+07	1.55389e+07	2.69785e+07	2.75628e+07	2.87225e+07
6.15_94.07837	POS	6.15	94.0784	C7 H10	1,3,5-heptatriene	0.000118552	1.26014	NA	level4	ChemSpider	NA	HMDB0061889	Hydrocarbons	Olefins	Unsaturated hydrocarbons	Hydrocarbons	NA	NA	NA	3.85924e+06	3.85865e+06	4.01386e+06	5.86165e+06	5.50284e+06	6.28531e+06
6.168_285.04322	POS	6.168	285.043	C10 H11 N3 O5 S	Nifuratel	0.00128222	4.49834	NA	level4	ChemSpider	NA	NA	NA	NA	NA	NA	NA	NA	NA	1.3573e+06	8.2795e+06	8.14737e+06	2.63891e+06	2.66351e+06	2.53142e+06
6.216_190.13595	POS	6.216	190.136	C13 H18 O	Damascenone	0.000184703	0.971425	NA	level4	ChemSpider	NA	HMDB0013804	Organic oxygen compounds	Carbonyl compounds	Organooxygen compounds	Organic oxygen compounds	NA	NA	NA	4.24757e+06	3.40171e+06	3.60991e+06	4.16674e+06	4.47757e+06	4.29516e+06
6.219_132.09406	POS	6.219	132.094	C10 H12	Tetralin	0.000156089	1.18166	NA	level4	ChemSpider	C14114	NA	NA	NA	NA	NA	Xenobiotics biodegradation and metabolism	Naphthalene degradation	map00626 Naphthalene degradation; map01120 Microbial metabolism in diverse environments	6.14513e+06	4.95119e+06	3.96456e+06	3.3144e+06	3.35053e+06	5.98035e+06
6.254_204.11522	POS	6.254	204.115	C13 H16 O2	(z)-hex-3-enyl benzoate	0.000191249	0.936965	NA	level4	ChemSpider	NA	HMDB0033379	Benzenoids	Benzoic acids and derivatives	Benzene and substituted derivatives	Benzene and derivatives	NA	NA	NA	59820.4	127382	41832.6	1.17957e+06	994989	1.13929e+06
6.271_264.07835	NEG	6.271	264.078	C17 H12 O3	(2e)-1-(4-hydroxy-1-benzofuran-5-yl)-3-phenyl-2-propen-1-one	-0.00029218	-1.10641	NA	level4	ChemSpider	NA	NA	NA	NA	NA	NA	NA	NA	NA	135627	84620.5	73415.5	3.4499e+07	3.49491e+07	2.78766e+07
6.348_308.07976	POS	6.348	308.08	C17 H12 N2 O4	Flazin	5.27428e-05	0.171199	NA	level4	ChemSpider	NA	HMDB0033459	Alkaloids and derivatives	NA	Harmala alkaloids	Alkaloids and derivatives	NA	NA	NA	67862	50117.4	20486.1	999180	1.06743e+06	1.21925e+06
6.354_201.07900	NEG	6.354	201.079	C12 H11 N O2	Carbaryl	2.49017e-05	0.12384	NA	level4	ChemSpider	C07491	NA	NA	NA	NA	NA	NA	NA	NA	2.62293e+06	2.17134e+06	2.31976e+06	719844	793297	766396
6.405_170.13086	POS	6.405	170.131	C10 H18 O2	Uq1355000	0.000181891	1.06912	NA	level4	ChemSpider	NA	HMDB0037116	Organoheterocyclic compounds	Delta valerolactones	Lactones	Organoheterocyclic compounds	NA	NA	NA	2.11689e+06	1.07946e+06	2.17372e+06	1.52036e+06	1.41852e+06	1.60677e+06
6.406_230.15188	POS	6.406	230.152	C12 H22 O4	Dodecanedioic acid	6.89363e-05	0.299525	NA	level4	ChemSpider	C02678	HMDB0000623	Lipids and lipid-like molecules	Fatty acids and conjugates	Fatty Acyls	Fatty acyls[FA]	NA	NA	NA	1.28699e+06	1.06324e+06	1.07155e+06	1.87754e+06	1.96544e+06	1.97312e+06
6.511_124.05259	POS	6.511	124.053	C7 H8 O2	Guaiacol	0.000159021	1.28188	NA	level4	ChemSpider	C01502	HMDB0001398	Benzenoids	Methoxyphenols	Phenols	Phenols and derivatives	Xenobiotics biodegradation and metabolism	Aminobenzoate degradation	map00627 Aminobenzoate degradation; map01120 Microbial metabolism in diverse environments	5.39815e+06	2.22474e+07	2.16869e+07	3.09234e+06	3.09191e+06	3.26579e+06
6.58_258.08922	POS	6.58	258.089	C15 H14 O4	Yangonin	1.1132e-05	0.0431325	NA	level4	ChemSpider	C09980	HMDB0034144	Phenylpropanoids and polyketides	NA	Kavalactones	Polyketides[PK]	Chemical structure transformation maps	Biosynthesis of phenylpropanoids	map01061 Biosynthesis of phenylpropanoids	1.28319e+06	935233	1.03752e+06	689064	728673	709245
6.618_330.14675	POS	6.618	330.147	C19 H22 O5	Gibberellin a7	2.19268e-05	0.0664153	NA	level4	ChemSpider	C11867	NA	Terpenoids	Gibberellins	Diterpenoids (C20)	Terpenoids	Metabolism of terpenoids and polyketides	Diterpenoid biosynthesis	map00904 Diterpenoid biosynthesis; map01110 Biosynthesis of secondary metabolites	1.65029e+06	1.18414e+06	1.19373e+06	305255	345550	312593
6.763_143.13121	POS	6.763	143.131	C8 H17 N O	Valpromide	0.000198587	1.38745	NA	level4	ChemSpider	NA	NA	NA	NA	NA	NA	NA	NA	NA	7.51896e+06	1.27107e+07	1.2215e+07	1.65744e+07	1.1418e+07	1.03986e+07
6.858_342.07399	NEG	6.858	342.074	C18 H14 O7	5-hydroxy-3,7-dimethoxy-3',4'-methylenedioxyflavone	3.54358e-05	0.103591	NA	level4	ChemSpider	NA	NA	NA	NA	NA	NA	NA	NA	NA	2.76115e+06	2.07799e+06	1.8143e+06	140318	227972	180227
6.883_260.14134	POS	6.883	260.141	C16 H20 O3	Lacinilene c 7-methyl ether	9.9838e-05	0.383784	NA	level4	ChemSpider	C09695	NA	Terpenoids	Others	Sesquiterpenoids (C15)	Terpenoids	NA	NA	NA	84508.8	72433	89393.4	1.02566e+06	905738	1.07036e+06
6.929_152.08386	POS	6.929	152.084	C9 H12 O2	Cu5774000	0.000132638	0.87214	NA	level4	ChemSpider	NA	HMDB0041326	Benzenoids	Benzylethers	Benzene and substituted derivatives	Benzene and derivatives	NA	NA	NA	2.96694e+06	2.17345e+06	3.30915e+06	1.67757e+06	1.64504e+06	1.73196e+06
7.041_280.10996	POS	7.041	280.11	C18 H16 O3	Phenprocoumon	1.92234e-05	0.068628	NA	level4	ChemSpider	NA	HMDB0015081	Phenylpropanoids and polyketides	Hydroxycoumarins	Coumarins and derivatives	Coumarins and derivatives	NA	NA	NA	3.65359e+06	2.91599e+06	3.03755e+06	467341	543641	554089
7.106_270.12562	POS	7.106	270.126	C17 H18 O3	4-tert-butylphenyl salicylate	2.89367e-05	0.107123	NA	level4	ChemSpider	NA	HMDB0041314	Phenylpropanoids and polyketides	NA	Depsides and depsidones	Polyketides[PK]	NA	NA	NA	3.90652e+06	2.93057e+06	3.03813e+06	749964	748400	778686
7.154_282.12575	POS	7.154	282.126	C18 H18 O3	Erteberel	0.000155153	0.549943	NA	level4	ChemSpider	NA	NA	NA	NA	NA	NA	NA	NA	NA	1.698e+06	1.14798e+06	1.28046e+06	499138	508915	622897
7.252_298.12052	POS	7.252	298.121	C18 H18 O4	Benzyl succinate	1.4458e-05	0.0484971	NA	level4	ChemSpider	C07332	NA	NA	NA	NA	NA	NA	NA	NA	2.84167e+06	2.29249e+06	2.16415e+06	964422	948827	1.07996e+06
7.27_345.15761	POS	7.27	345.158	C19 H23 N O5	Tretoquinol	-1.28454e-05	-0.037216	NA	level4	ChemSpider	NA	NA	NA	NA	NA	NA	NA	NA	NA	2.17051e+06	1.6885e+06	1.76534e+06	563486	578318	575830
7.283_209.14174	POS	7.283	209.142	C12 H19 N O2	Bamethan	0.000161664	0.772987	NA	level4	ChemSpider	NA	NA	NA	NA	NA	NA	NA	NA	NA	755397	1.68612e+06	2.01953e+06	2.06976e+06	730087	913190
7.375_104.06274	POS	7.375	104.063	C8 H8	Styrene	0.000136063	1.30751	NA	level4	ChemSpider	C07083	HMDB0034240	Benzenoids	Styrenes	Benzene and substituted derivatives	Benzene and derivatives	Xenobiotics biodegradation and metabolism	Ethylbenzene degradation	map00642 Ethylbenzene degradation; map00643 Styrene degradation; map01100 Metabolic pathways; map01120 Microbial metabolism in diverse environments; map01220 Degradation of aromatic compounds	1.242e+07	1.28352e+07	1.34681e+07	1.80795e+07	1.60667e+07	1.69493e+07
7.377_320.03465	POS	7.377	320.035	C15 H12 O6 S	2-hydroxy-5-[(2e)-3-phenyl-2-propenoyl]phenyl hydrogen sulfate	-0.000804138	-2.51265	NA	level4	ChemSpider	NA	HMDB0135412	Phenylpropanoids and polyketides	Chalcones and dihydrochalcones	Linear 1,3-diarylpropanoids	Polyketides[PK]	NA	NA	NA	961201	945324	1.06822e+06	1.43597e+06	1.32098e+06	1.2727e+06
7.377_470.12556	POS	7.377	470.126	C21 H26 O10 S	1-(10-butyryl-5,7-dihydroxy-8,8-dimethyl-2-oxo-7,8-dihydro-2h,6h-pyrano[3,2-g]chromen-4-yl)-2-propanyl hydrogen sulfate	0.000889454	1.89195	NA	level4	ChemSpider	NA	HMDB0130104	Phenylpropanoids and polyketides	Pyranocoumarins	Coumarins and derivatives	Coumarins and derivatives	NA	NA	NA	1.31828e+06	1.38039e+06	1.31615e+06	2.00277e+06	1.73423e+06	1.85256e+06
7.377_486.09785	POS	7.377	486.098	C24 H22 O9 S	(5-hydroxy-6-isobutyryl-8-methyl-2-oxo-4-phenyl-2h,8h-pyrano[2,3-f]chromen-8-yl)methyl hydrogen sulfate	-0.000604776	-1.24414	NA	level4	ChemSpider	NA	HMDB0126098	Phenylpropanoids and polyketides	Prenylated neoflavonoids	Neoflavonoids	Flavonoids	NA	NA	NA	6.59695e+06	6.35287e+06	6.48612e+06	8.75262e+06	7.81436e+06	8.032e+06
7.379_532.13982	POS	7.379	532.14	C30 H20 N4 O6	Trichotomine	0.00153321	2.88123	NA	level4	ChemSpider	C09247	NA	NA	NA	NA	NA	NA	NA	NA	1.20372e+06	1.35635e+06	1.16927e+06	1.80283e+06	1.64109e+06	1.54533e+06
7.419_210.10474	POS	7.419	210.105	C15 H14 O	Dibenzylketone	0.000273121	1.29993	NA	level4	ChemSpider	NA	HMDB0032561	Phenylpropanoids and polyketides	NA	Linear 1,3-diarylpropanoids	Polyketides[PK]	NA	NA	NA	1.10034e+06	728139	895611	165406	180972	152167
7.572_280.07109	POS	7.572	280.071	C13 H16 N2 O S2	Dimethyl [(1-methoxy-1h-indol-3-yl)methyl]carbonodithioimidate	0.000688031	2.45663	NA	level4	ChemSpider	NA	HMDB0038635	Organoheterocyclic compounds	Indoles	Indoles and derivatives	Indoles	NA	NA	NA	1.14524e+06	836921	855500	44892.5	40742.6	38556.6
7.603_422.14971	NEG	7.603	422.15	C24 H26 N2 O S2	Izonsteride	0.00105364	2.49591	NA	level4	ChemSpider	NA	NA	NA	NA	NA	NA	NA	NA	NA	1.81351e+06	1.81776e+06	1.95313e+06	2.83445e+06	2.85524e+06	2.61528e+06
7.603_432.17841	NEG	7.603	432.178	C23 H28 O8	Salvinorin a	-3.30454e-06	-0.00764624	NA	level4	ChemSpider	C20196	NA	Terpenoids	Clerodanes	Diterpenoids (C20)	Terpenoids	NA	NA	NA	5.58527e+06	5.11181e+06	5.70523e+06	7.00628e+06	7.13655e+06	7.0967e+06
7.609_204.07880	POS	7.609	204.079	C12 H12 O3	Maraniol	0.000154039	0.754803	NA	level4	ChemSpider	NA	HMDB0035095	Phenylpropanoids and polyketides	NA	Coumarins and derivatives	Coumarins and derivatives	NA	NA	NA	4.09985e+06	4.53242e+06	3.04426e+07	1.92904e+07	3.80294e+07	4.36905e+06
7.709_285.30314	POS	7.709	285.303	C18 H39 N O	Spisulosine	-2.00611e-05	-0.070315	NA	level4	ChemSpider	NA	NA	NA	NA	NA	NA	NA	NA	NA	1.38294e+06	1.42868e+06	1.31047e+06	1.35303e+06	2.45986e+06	1.21968e+06
7.74_287.28248	POS	7.74	287.282	C17 H37 N O2	Sphinganine (d17:0)	5.24854e-05	0.182696	NA	level4	ChemSpider	NA	NA	NA	NA	NA	NA	NA	NA	NA	970556	1.13992e+06	1.05901e+06	1.32436e+06	1.46893e+06	1.04587e+06
7.75_312.09982	POS	7.75	312.1	C18 H16 O5	4',5,7-trimethoxyflavone	5.02854e-05	0.16112	NA	level4	ChemSpider	NA	HMDB0030842	Phenylpropanoids and polyketides	O-methylated flavonoids	Flavonoids	Flavonoids	NA	NA	NA	2.57999e+06	1.73226e+06	1.86519e+06	125716	162742	194136
7.945_288.22986	NEG	7.945	288.23	C16 H32 O4	10,16-dihydroxyhexadecanoic acid	-0.000202677	-0.703179	NA	level4	ChemSpider	C08285	HMDB0037798	Lipids and lipid-like molecules	Fatty acids and conjugates	Fatty Acyls	Fatty acyls[FA]	Lipid metabolism	Cutin, suberine and wax biosynthesis	map00073 Cutin, suberine and wax biosynthesis	1.13256e+06	874266	847166	1.23158e+06	1.29874e+06	1.2055e+06
8.02_316.16740	POS	8.02	316.167	C19 H24 O4	Mfcd00084808	-6.03703e-05	-0.190944	NA	level4	ChemSpider	C14347	NA	NA	NA	NA	NA	NA	NA	NA	1.46162e+06	1.05875e+06	1.11502e+06	1.33236e+06	1.50535e+06	1.44177e+06
8.154_656.45172	POS	8.154	656.452	C36 H64 O10	3-{[3-({2-o-[(2e)-2-decenoyl]-6-deoxy-alpha-l-mannopyranosyl}oxy)decanoyl]oxy}decanoic acid	0.00177313	2.70108	NA	level4	ChemSpider	NA	NA	NA	NA	NA	NA	NA	NA	NA	3.47574e+06	4.25981e+06	3.95107e+06	5.20657e+06	5.00434e+06	4.92971e+06
8.155_433.21313	POS	8.155	433.213	C20 H35 N O7 S	2-[(5-{(1r,2r,3r)-3-hydroxy-2-[(1e,3s)-3-hydroxy-1-octen-1-yl]-5-oxocyclopentyl}pentanoyl)amino]ethanesulfonic acid	-0.000293451	-0.677383	NA	level4	ChemSpider	NA	NA	NA	NA	NA	NA	NA	NA	NA	2.37488e+06	2.94372e+06	2.73586e+06	3.42045e+06	3.13496e+06	2.99993e+06
8.161_460.20956	NEG	8.161	460.21	C25 H32 O8	Tu4153400	-0.000160409	-0.348557	NA	level4	ChemSpider	NA	NA	NA	NA	NA	NA	NA	NA	NA	1.44822e+06	1.25667e+06	1.39128e+06	1.82343e+06	1.73722e+06	1.87279e+06
8.476_190.07842	POS	8.476	190.078	C7 H14 N2 O2 S	(5e)-7,7-dimethyl-4-oxa-8-thia-2,5-diazanon-5-en-3-one	0.000818409	4.30566	NA	level4	ChemSpider	C11015	NA	NA	NA	NA	NA	NA	NA	NA	325659	318530	249809	495522	1.88022e+06	239488
8.587_211.19379	POS	8.587	211.194	C13 H25 N O	Unii:6s7s02945h	0.000170868	0.80906	NA	level4	ChemSpider	NA	HMDB0037834	Lipids and lipid-like molecules	Monoterpenoids	Prenol lipids	Terpenoids	NA	NA	NA	609347	1.17165e+06	1.35847e+06	1.44408e+06	797978	850115
8.672_520.24537	NEG	8.672	520.245	C31 H36 O7	2-(2,4-dihydroxy-5-methoxyphenyl)-3-[(2z)-3,7-dimethyl-2,6-octadien-1-yl]-5,7-dihydroxy-6-(3-methyl-2-buten-1-yl)-4h-chromen-4-one	-0.000728505	-1.40031	NA	level4	ChemSpider	NA	HMDB0129783	Phenylpropanoids and polyketides	Flavones	Flavonoids	Flavonoids	NA	NA	NA	292089	158438	132228	1.05748e+06	835879	755337
8.683_199.19381	POS	8.683	199.194	C12 H25 N O	Lauramide	0.000192475	0.966273	NA	level4	ChemSpider	C13831	NA	FA Fatty acyls	FA0801 Primary amides	FA08 Fatty amides	Fatty acyls[FA]	NA	NA	NA	7.95213e+07	9.45445e+07	9.77189e+07	1.24384e+08	9.3447e+07	9.31458e+07
8.683_299.11835	POS	8.683	299.118	C17 H18 Cl N3	Lergotrile	-0.000575256	-1.92317	NA	level4	ChemSpider	NA	NA	NA	NA	NA	NA	NA	NA	NA	1.12104e+06	1.22588e+06	1.20905e+06	1.78442e+06	1.24315e+06	1.17118e+06
8.757_269.30833	POS	8.757	269.308	C18 H39 N	Oda	8.42649e-05	0.312894	NA	level4	ChemSpider	NA	HMDB0029586	Organic nitrogen compounds	Amines	Organonitrogen compounds	Amines	NA	NA	NA	853302	1.10432e+06	1.27291e+06	967686	1.92926e+06	778912
8.94_225.20935	POS	8.94	225.209	C14 H27 N O	Xestoaminol b	8.49897e-05	0.377381	NA	level4	ChemSpider	NA	NA	NA	NA	NA	NA	NA	NA	NA	4.42931e+06	8.0979e+06	8.2224e+06	8.96717e+06	4.72255e+06	5.86954e+06
8.98_213.20941	POS	8.98	213.209	C13 H27 N O	Mfcd00087555	0.000146929	0.689132	NA	level4	ChemSpider	NA	NA	NA	NA	NA	NA	NA	NA	NA	1.86392e+06	3.11453e+06	2.50077e+06	3.13162e+06	2.17166e+06	2.20419e+06
9.233_227.22499	POS	9.233	227.225	C14 H29 N O	Myristamide	7.13458e-05	0.313988	NA	level4	ChemSpider	NA	NA	NA	NA	NA	NA	NA	NA	NA	5.37402e+07	7.13889e+07	6.8964e+07	8.56667e+07	6.04984e+07	6.31504e+07
9.309_506.26482	POS	9.309	506.265	C31 H38 O6	(2s)-5,7-dihydroxy-2-[3-hydroxy-4-methoxy-5-(3-methyl-2-buten-1-yl)phenyl]-6,8-bis(3-methyl-2-buten-1-yl)-2,3-dihydro-4h-chromen-4-one	-0.00202064	-3.99126	NA	level4	ChemSpider	NA	NA	NA	NA	NA	NA	NA	NA	NA	1.25153e+07	6.90172e+06	4.41788e+06	5.38802e+06	1.36381e+07	5.06451e+06
9.311_484.28289	POS	9.311	484.283	C29 H40 O6	Stigmatellin y	0.000398909	0.823711	NA	level4	ChemSpider	C12150	NA	NA	NA	NA	NA	NA	NA	NA	8.93911e+06	4.4772e+06	2.98822e+06	3.53004e+06	1.0296e+07	3.66713e+06
9.331_260.21404	POS	9.331	260.214	C18 H28 O	5-(1-oxopropan-2-yl)isolongifol-5-ene	2.14066e-05	0.0822652	NA	level4	ChemSpider	NA	NA	NA	NA	NA	NA	NA	NA	NA	2.3964e+06	4.54709e+06	4.91501e+06	5.72164e+06	3.00633e+06	3.27496e+06
9.34_519.33294	POS	9.34	519.333	C26 H50 N O7 P	1-linoleoyl-2-hydroxy-sn-glycero-3-pc	0.000446963	0.860649	NA	level4	ChemSpider	NA	HMDB0010386	Lipids and lipid-like molecules	Glycerophosphocholines	Glycerophospholipids	Glycerophospholipids[GP]	NA	NA	NA	52893.8	69110.4	65706.4	6.14248e+06	5.54472e+06	6.05519e+06
9.348_218.20358	POS	9.348	218.204	C16 H26	4,8,12-trimethyltrideca 1,3,7,11-tetraene	0.000129362	0.59285	NA	level4	ChemSpider	C20700	HMDB0034498	Lipids and lipid-like molecules	Sesquiterpenoids	Prenol lipids	Terpenoids	Metabolism of terpenoids and polyketides	Diterpenoid biosynthesis	map00904 Diterpenoid biosynthesis	646748	1.08546e+06	1.33656e+06	1.24304e+06	858936	824555
9.348_253.24061	POS	9.348	253.241	C16 H31 N O	(9z)-9-hexadecenamide	4.71257e-05	0.18609	NA	level4	ChemSpider	NA	NA	NA	NA	NA	NA	NA	NA	NA	7.85588e+07	1.3768e+08	1.36193e+08	1.60417e+08	8.82896e+07	9.89645e+07
9.349_277.24054	POS	9.349	277.241	C18 H31 N O	Obscuraminol a	-2.8868e-05	-0.104126	NA	level4	ChemSpider	NA	NA	NA	NA	NA	NA	NA	NA	NA	3.35102e+07	6.38972e+07	6.42503e+07	7.37074e+07	3.85501e+07	4.19523e+07
9.392_236.21408	POS	9.392	236.214	C16 H28 O	10,12-hexadecadienal	6.71829e-05	0.284416	NA	level4	ChemSpider	NA	NA	NA	NA	NA	NA	NA	NA	NA	1.15668e+06	2.44092e+06	2.32168e+06	2.3976e+06	1.61986e+06	1.70729e+06
9.493_181.14680	POS	9.493	181.147	C11 H19 N O	(2e,6z)-n-ethyl-2,6-nonadienamide	0.000134137	0.740487	NA	level4	ChemSpider	NA	HMDB0032273	Lipids and lipid-like molecules	Fatty amides	Fatty Acyls	Fatty acyls[FA]	NA	NA	NA	1.03149e+06	3.03292e+06	2.93307e+06	3.84562e+06	1.59422e+06	2.31172e+06
9.504_517.31462	POS	9.504	517.315	C26 H48 N O7 P	Lysopc(18:3(9z,12z,15z))	-0.00221636	-4.28433	NA	level4	ChemSpider	NA	HMDB0010388	Lipids and lipid-like molecules	Glycerophosphocholines	Glycerophospholipids	Glycerophospholipids[GP]	NA	NA	NA	59542.6	86427	78748.6	5.27154e+06	5.72114e+06	6.19133e+06
9.509_178.17219	POS	9.509	178.172	C13 H22	(3e,5e,7e)-6-ethyl-4-methyl-3,5,7-decatriene	3.94921e-05	0.221651	NA	level4	ChemSpider	NA	NA	NA	NA	NA	NA	NA	NA	NA	2.55105e+06	3.78346e+06	3.76134e+06	4.2998e+06	1.88473e+06	3.10897e+06
9.512_209.17803	POS	9.512	209.178	C13 H23 N O	(3z,6e)-n-hydroxy-2,4,4,7-tetramethyl-6,8-nonadien-3-imine	6.124e-05	0.292765	NA	level4	ChemSpider	NA	HMDB0036031	Organic nitrogen compounds	Oximes	Organonitrogen compounds	Organic nitrogen compounds	NA	NA	NA	3.53756e+06	5.2374e+06	5.22843e+06	6.00406e+06	4.28017e+06	4.41279e+06
9.515_169.14677	POS	9.515	169.147	C10 H19 N O	(-)-lupinine	0.00010601	0.626732	NA	level4	ChemSpider	C10773	NA	Alkaloids	Quinolizidine alkaloids	Alkaloids derived from lysine	Alkaloids	Biosynthesis of other secondary metabolites	Tropane, piperidine and pyridine alkaloid biosynthesis	map00960 Tropane, piperidine and pyridine alkaloid biosynthesis; map01064 Biosynthesis of alkaloids derived from ornithine, lysine and nicotinic acid; map01110 Biosynthesis of secondary metabolites	6.05152e+06	9.22561e+06	8.51839e+06	1.04646e+07	7.06009e+06	7.78188e+06
9.515_279.25605	POS	9.515	279.256	C18 H33 N O	Linoleamide	-0.000167967	-0.601481	NA	level4	ChemSpider	NA	HMDB0062656	Lipids and lipid-like molecules	Fatty amides	Fatty Acyls	Fatty acyls[FA]	NA	NA	NA	1.06736e+09	1.64171e+09	1.52675e+09	1.84329e+09	1.26556e+09	1.34057e+09
9.517_183.16245	POS	9.517	183.162	C11 H21 N O	(2,7-dimethyloctahydro-1h-cyclopenta[c]pyridin-4-yl)methanol	0.000133867	0.730865	NA	level4	ChemSpider	C09989	NA	NA	NA	NA	NA	NA	NA	NA	6.52886e+06	1.03513e+07	9.54694e+06	1.17657e+07	8.30126e+06	8.47667e+06
9.517_223.19364	POS	9.517	223.194	C14 H25 N O	(2e,4z)-n-isobutyl-2,4-decadienamide	2.78089e-05	0.124595	NA	level4	ChemSpider	NA	HMDB0030951	Lipids and lipid-like molecules	Fatty amides	Fatty Acyls	Fatty acyls[FA]	NA	NA	NA	3.02581e+06	4.88513e+06	4.56235e+06	5.21961e+06	3.73628e+06	4.12838e+06
9.518_155.13111	POS	9.518	155.131	C9 H17 N O	To0127900	9.16701e-05	0.590921	NA	level4	ChemSpider	NA	HMDB0031179	Organoheterocyclic compounds	Piperidinones	Piperidines	Organoheterocyclic compounds	NA	NA	NA	6.28674e+06	9.75144e+06	9.01757e+06	1.0717e+07	7.53305e+06	7.82526e+06
9.519_164.15660	POS	9.519	164.157	C12 H20	(2e,4e,6e)-5-ethyl-3-methyl-2,4,6-nonatriene	0.000104148	0.634443	NA	level4	ChemSpider	NA	NA	NA	NA	NA	NA	NA	NA	NA	3.31689e+06	4.81708e+06	4.24362e+06	5.68323e+06	4.13863e+06	3.98263e+06
9.519_379.18075	POS	9.519	379.181	C24 H21 N5	Sudan 7b	0.00105608	2.78517	NA	level4	ChemSpider	C19529	NA	NA	NA	NA	NA	NA	NA	NA	3.22382e+07	4.84552e+07	4.4107e+07	5.13218e+07	3.79636e+07	3.64431e+07
9.521_122.10954	POS	9.521	122.11	C9 H14	3-allylcyclohexene	-8.15815e-06	-0.0668101	NA	level4	ChemSpider	NA	HMDB0061784	Hydrocarbons	Olefins	Unsaturated hydrocarbons	Hydrocarbons	NA	NA	NA	1.7328e+07	2.58793e+07	2.53365e+07	2.96892e+07	2.03473e+07	2.16099e+07
9.522_377.18549	POS	9.522	377.185	C20 H28 Cl N3 O2	Pyrimidifen	-0.0015195	-4.0285	NA	level4	ChemSpider	C18603	NA	NA	NA	NA	NA	NA	NA	NA	4.18424e+06	5.94286e+06	6.30688e+06	7.12987e+06	5.1884e+06	5.01422e+06
9.526_195.16249	POS	9.526	195.162	C12 H21 N O	3-amino-5,7-dimethyl-1-adamantanol	0.000171655	0.879552	NA	level4	ChemSpider	NA	HMDB0060738	Organic oxygen compounds	Alcohols and polyols	Organooxygen compounds	Alcohols	NA	NA	NA	2.96387e+06	4.07524e+06	4.13919e+06	5.26072e+06	2.48e+06	3.75036e+06
9.532_279.12676	POS	9.532	279.127	C18 H17 N O2	Aporeine	0.000827863	2.96591	NA	level4	ChemSpider	NA	HMDB0030264	Organoheterocyclic compounds	NA	Heteroaromatic compounds	Organoheterocyclic compounds	NA	NA	NA	1.86447e+06	4.20837e+06	1.30034e+06	2.1709e+06	801074	2.47541e+06
9.604_332.14389	POS	9.604	332.144	C19 H21 F O4	9-fluoro-17?-oxa-dextro-homoandrosta-1,4-diene-3,11,17-trione	0.00150655	4.53585	NA	level4	ChemSpider	C15387	NA	NA	NA	NA	NA	NA	NA	NA	730588	504283	535624	1.02341e+06	861221	1.01112e+06
9.734_281.14189	POS	9.734	281.142	C18 H19 N O2	1-methoxy-6-methyl-5,6,6a,7-tetrahydro-4h-dibenzo[de,g]quinolin-2-ol	0.000312756	1.11245	NA	level4	ChemSpider	NA	HMDB0030312	Alkaloids and derivatives	NA	Aporphines	Alkaloids and derivatives	NA	NA	NA	8.5958e+06	5.27244e+06	3.14106e+06	2.48924e+06	2.14641e+06	3.21973e+06
9.874_541.33709	NEG	9.874	541.337	C25 H52 N O9 P	O-(hydroxy{(2r)-2-hydroxy-3-[(2-methoxyoctadecyl)oxy]propoxy}phosphoryl)-l-serine	-0.000878219	-1.62231	NA	level4	ChemSpider	NA	NA	NA	NA	NA	NA	NA	NA	NA	53994.7	54837.1	44321.4	1.13879e+07	1.12169e+07	1.12404e+07
9.874_609.32543	NEG	9.874	609.325	C28 H52 N O11 P	(7r,13e)-1-amino-4,12-dihydroxy-9-oxo-7-[(palmitoyloxy)methyl]-3,5,8-trioxa-4-phosphapentadec-13-en-15-oic acid 4-oxide	-0.00236579	-3.88263	NA	level4	ChemSpider	NA	NA	NA	NA	NA	NA	NA	NA	NA	9036.46	8370.11	8375.29	2.11067e+06	2.10482e+06	2.01308e+06
0.55_108.96930	NA	NA	NA	NA	unidentified	NA	NA	NA	level5	NA	NA	NA	NA	NA	NA	NA	NA	NA	NA	216269	200254	210941	697817	330801	210328
0.55_83.00423	NA	NA	NA	NA	unidentified	NA	NA	NA	level5	NA	NA	NA	NA	NA	NA	NA	NA	NA	NA	543369	416574	424531	1.18082e+06	1.39991e+06	1.3031e+06
0.552_124.97913	NA	NA	NA	NA	unidentified	NA	NA	NA	level5	NA	NA	NA	NA	NA	NA	NA	NA	NA	NA	9.66886e+07	8.47058e+07	8.19215e+07	4.58066e+07	4.74532e+07	4.47426e+07
0.552_151.02892	NA	NA	NA	NA	unidentified	NA	NA	NA	level5	NA	NA	NA	NA	NA	NA	NA	NA	NA	NA	445550	350545	300775	991340	1.07608e+06	1.06508e+06
0.553_109.00153	NA	NA	NA	NA	unidentified	NA	NA	NA	level5	NA	NA	NA	NA	NA	NA	NA	NA	NA	NA	9.2954e+07	7.58425e+07	7.77688e+07	2.24508e+08	2.41091e+08	2.40216e+08
0.553_109.03286	NA	NA	NA	NA	unidentified	NA	NA	NA	level5	NA	NA	NA	NA	NA	NA	NA	NA	NA	NA	136675	348758	477275	1.46314e+06	1.13656e+06	1.42591e+06
0.553_160.02232	NA	NA	NA	NA	unidentified	NA	NA	NA	level5	NA	NA	NA	NA	NA	NA	NA	NA	NA	NA	932151	1.02869e+06	925307	3.21641e+06	3.23409e+06	3.18393e+06
0.553_217.97648	NA	NA	NA	NA	unidentified	NA	NA	NA	level5	NA	NA	NA	NA	NA	NA	NA	NA	NA	NA	1.36115e+06	862090	946735	3.87527e+06	4.21949e+06	4.43423e+06
0.553_231.99212	NA	NA	NA	NA	unidentified	NA	NA	NA	level5	NA	NA	NA	NA	NA	NA	NA	NA	NA	NA	556457	413980	397271	1.70751e+06	1.87278e+06	1.85846e+06
0.553_240.99245	NA	NA	NA	NA	unidentified	NA	NA	NA	level5	NA	NA	NA	NA	NA	NA	NA	NA	NA	NA	350366	264573	264532	1.11947e+06	1.28821e+06	1.22667e+06
0.554_103.99611	NA	NA	NA	NA	unidentified	NA	NA	NA	level5	NA	NA	NA	NA	NA	NA	NA	NA	NA	NA	5.25028e+06	4.70161e+06	4.67123e+06	1.34026e+07	1.38388e+07	1.38525e+07
0.554_104.99690	NA	NA	NA	NA	unidentified	NA	NA	NA	level5	NA	NA	NA	NA	NA	NA	NA	NA	NA	NA	2.0215e+06	1.63083e+06	1.76121e+06	4.904e+06	5.07008e+06	5.20741e+06
0.554_118.01177	NA	NA	NA	NA	unidentified	NA	NA	NA	level5	NA	NA	NA	NA	NA	NA	NA	NA	NA	NA	1.59208e+07	1.37675e+07	1.37923e+07	4.12275e+07	4.2028e+07	4.17372e+07
0.554_119.01257	NA	NA	NA	NA	unidentified	NA	NA	NA	level5	NA	NA	NA	NA	NA	NA	NA	NA	NA	NA	2.80594e+06	2.20017e+06	2.21934e+06	6.18915e+06	6.66902e+06	6.89378e+06
0.554_120.00929	NA	NA	NA	NA	unidentified	NA	NA	NA	level5	NA	NA	NA	NA	NA	NA	NA	NA	NA	NA	3.08289e+06	2.46361e+06	2.39291e+06	7.27727e+06	7.81398e+06	7.79401e+06
0.554_127.01209	NA	NA	NA	NA	unidentified	NA	NA	NA	level5	NA	NA	NA	NA	NA	NA	NA	NA	NA	NA	1.31617e+06	7.58425e+07	7.77688e+07	2.24508e+08	2.41091e+08	2.54294e+06
0.554_128.01289	NA	NA	NA	NA	unidentified	NA	NA	NA	level5	NA	NA	NA	NA	NA	NA	NA	NA	NA	NA	1.19452e+07	9.7539e+06	9.94997e+06	2.88931e+07	3.08816e+07	3.12173e+07
0.554_128.01526	NA	NA	NA	NA	unidentified	NA	NA	NA	level5	NA	NA	NA	NA	NA	NA	NA	NA	NA	NA	1.7995e+06	1.55493e+06	1.51225e+06	4.51682e+06	4.27065e+06	4.40156e+06
0.554_132.02735	NA	NA	NA	NA	unidentified	NA	NA	NA	level5	NA	NA	NA	NA	NA	NA	NA	NA	NA	NA	1.36396e+06	1.05461e+06	1.09613e+06	3.09826e+06	3.50459e+06	3.31772e+06
0.554_132.99180	NA	NA	NA	NA	unidentified	NA	NA	NA	level5	NA	NA	NA	NA	NA	NA	NA	NA	NA	NA	698407	624997	677568	1.87369e+06	2.01432e+06	2.01591e+06
0.554_145.02262	NA	NA	NA	NA	unidentified	NA	NA	NA	level5	NA	NA	NA	NA	NA	NA	NA	NA	NA	NA	5.293e+07	4.86788e+07	4.91012e+07	1.38467e+08	1.43904e+08	1.40636e+08
0.554_146.00665	NA	NA	NA	NA	unidentified	NA	NA	NA	level5	NA	NA	NA	NA	NA	NA	NA	NA	NA	NA	2.10783e+06	1.65874e+06	1.79221e+06	5.0924e+06	5.44408e+06	5.16708e+06
0.554_147.96853	NA	NA	NA	NA	unidentified	NA	NA	NA	level5	NA	NA	NA	NA	NA	NA	NA	NA	NA	NA	1.8621e+07	1.60696e+07	1.49773e+07	7.29215e+06	7.5812e+06	7.43826e+06
0.554_150.02809	NA	NA	NA	NA	unidentified	NA	NA	NA	level5	NA	NA	NA	NA	NA	NA	NA	NA	NA	NA	3.79687e+06	3.21699e+06	3.1518e+06	9.28334e+06	9.81232e+06	9.54709e+06
0.554_215.94349	NA	NA	NA	NA	unidentified	NA	NA	NA	level5	NA	NA	NA	NA	NA	NA	NA	NA	NA	NA	4.9327e+06	3.21087e+06	3.35056e+06	2.98064e+06	3.62004e+06	3.57302e+06
0.554_231.92100	NA	NA	NA	NA	unidentified	NA	NA	NA	level5	NA	NA	NA	NA	NA	NA	NA	NA	NA	NA	1.13912e+07	7.04004e+06	7.47309e+06	1.57627e+06	1.61268e+06	1.69678e+06
0.554_81.00664	NA	NA	NA	NA	unidentified	NA	NA	NA	level5	NA	NA	NA	NA	NA	NA	NA	NA	NA	NA	2.97976e+06	2.52932e+06	2.50336e+06	7.4629e+06	7.89567e+06	7.76707e+06
0.554_85.98545	NA	NA	NA	NA	unidentified	NA	NA	NA	level5	NA	NA	NA	NA	NA	NA	NA	NA	NA	NA	1.55475e+07	1.31588e+07	1.33248e+07	3.7539e+07	3.94266e+07	3.9357e+07
0.554_87.98308	NA	NA	NA	NA	unidentified	NA	NA	NA	level5	NA	NA	NA	NA	NA	NA	NA	NA	NA	NA	2.43881e+06	1.98396e+06	2.06101e+06	5.99956e+06	6.06791e+06	6.19213e+06
0.554_99.01721	NA	NA	NA	NA	unidentified	NA	NA	NA	level5	NA	NA	NA	NA	NA	NA	NA	NA	NA	NA	2.97976e+06	2.52932e+06	2.50336e+06	7.4629e+06	7.89567e+06	7.76707e+06
0.555_101.99865	NA	NA	NA	NA	unidentified	NA	NA	NA	level5	NA	NA	NA	NA	NA	NA	NA	NA	NA	NA	8.62111e+06	7.77851e+06	7.66051e+06	1.83155e+07	2.04787e+07	1.91931e+07
0.555_139.95455	NA	NA	NA	NA	unidentified	NA	NA	NA	level5	NA	NA	NA	NA	NA	NA	NA	NA	NA	NA	8.62111e+06	7.77851e+06	7.66051e+06	1.83155e+07	2.04787e+07	1.91931e+07
0.555_141.02778	NA	NA	NA	NA	unidentified	NA	NA	NA	level5	NA	NA	NA	NA	NA	NA	NA	NA	NA	NA	4.42108e+06	3.79642e+06	3.83218e+06	1.05377e+07	1.16632e+07	1.12373e+07
0.555_213.91046	NA	NA	NA	NA	unidentified	NA	NA	NA	level5	NA	NA	NA	NA	NA	NA	NA	NA	NA	NA	1.13912e+07	7.04004e+06	7.47309e+06	1.57627e+06	1.61268e+06	1.69678e+06
0.555_230.02784	NA	NA	NA	NA	unidentified	NA	NA	NA	level5	NA	NA	NA	NA	NA	NA	NA	NA	NA	NA	1.09976e+06	1.12163e+06	1.30365e+06	3.95805e+06	3.4419e+06	3.82934e+06
0.555_87.50791	NA	NA	NA	NA	unidentified	NA	NA	NA	level5	NA	NA	NA	NA	NA	NA	NA	NA	NA	NA	2.88701e+06	2.38009e+06	2.20879e+06	1.16297e+06	1.31203e+06	1.14598e+06
0.556_143.02530	NA	NA	NA	NA	unidentified	NA	NA	NA	level5	NA	NA	NA	NA	NA	NA	NA	NA	NA	NA	899272	864921	835532	1.43566e+06	2.78741e+06	1.59345e+06
0.557_136.02233	NA	NA	NA	NA	unidentified	NA	NA	NA	level5	NA	NA	NA	NA	NA	NA	NA	NA	NA	NA	495305	526053	435755	1.44936e+06	1.46049e+06	1.41933e+06
0.558_250.15297	NA	NA	NA	NA	unidentified	NA	NA	NA	level5	NA	NA	NA	NA	NA	NA	NA	NA	NA	NA	79521	153722	145360	138275	398578	207375
0.559_454.21651	NA	NA	NA	NA	unidentified	NA	NA	NA	level5	NA	NA	NA	NA	NA	NA	NA	NA	NA	NA	37904.1	36318.4	34958	212171	376136	249742
0.56_574.25906	NA	NA	NA	NA	unidentified	NA	NA	NA	level5	NA	NA	NA	NA	NA	NA	NA	NA	NA	NA	39483.5	37831.8	36414.7	175936	258343	147206
0.56_83.97300	NA	NA	NA	NA	unidentified	NA	NA	NA	level5	NA	NA	NA	NA	NA	NA	NA	NA	NA	NA	4.16504e+06	217735	56832	142814	54040.3	79949.6
0.562_127.05158	NA	NA	NA	NA	unidentified	NA	NA	NA	level5	NA	NA	NA	NA	NA	NA	NA	NA	NA	NA	63090.3	181146	8300.68	532145	555196	467480
0.563_126.97339	NA	NA	NA	NA	unidentified	NA	NA	NA	level5	NA	NA	NA	NA	NA	NA	NA	NA	NA	NA	163187	202585	28616.7	327588	379971	458299
0.568_109.03178	NA	NA	NA	NA	unidentified	NA	NA	NA	level5	NA	NA	NA	NA	NA	NA	NA	NA	NA	NA	543174	336823	800683	1.14981e+06	1.55579e+06	651334
0.568_196.15773	NA	NA	NA	NA	unidentified	NA	NA	NA	level5	NA	NA	NA	NA	NA	NA	NA	NA	NA	NA	1.69272e+06	1.33179e+06	1.39122e+06	225688	315990	250591
0.568_83.93177	NA	NA	NA	NA	unidentified	NA	NA	NA	level5	NA	NA	NA	NA	NA	NA	NA	NA	NA	NA	2.20342e+06	2.02327e+06	309597	251398	778961	885841
0.592_252.18382	NA	NA	NA	NA	unidentified	NA	NA	NA	level5	NA	NA	NA	NA	NA	NA	NA	NA	NA	NA	607404	537985	575151	456738	527939	545628
0.6_450.16173	NA	NA	NA	NA	unidentified	NA	NA	NA	level5	NA	NA	NA	NA	NA	NA	NA	NA	NA	NA	15881.4	14800	18058	40540.3	75334.4	30745.1
0.605_235.89757	NA	NA	NA	NA	unidentified	NA	NA	NA	level5	NA	NA	NA	NA	NA	NA	NA	NA	NA	NA	393019	285650	288813	897281	983780	1.00632e+06
0.606_319.85876	NA	NA	NA	NA	unidentified	NA	NA	NA	level5	NA	NA	NA	NA	NA	NA	NA	NA	NA	NA	934705	624821	616846	1.99027e+06	1.96169e+06	2.14357e+06
0.607_275.97912	NA	NA	NA	NA	unidentified	NA	NA	NA	level5	NA	NA	NA	NA	NA	NA	NA	NA	NA	NA	192514	186808	187772	727363	718520	718951
0.609_335.83635	NA	NA	NA	NA	unidentified	NA	NA	NA	level5	NA	NA	NA	NA	NA	NA	NA	NA	NA	NA	3.47519e+06	2.75054e+06	2.72858e+06	1.91933e+06	2.04737e+06	2.06389e+06
0.611_419.79778	NA	NA	NA	NA	unidentified	NA	NA	NA	level5	NA	NA	NA	NA	NA	NA	NA	NA	NA	NA	839936	617037	643499	419516	484764	461962
0.612_189.90479	NA	NA	NA	NA	unidentified	NA	NA	NA	level5	NA	NA	NA	NA	NA	NA	NA	NA	NA	NA	1.72105e+06	1.32825e+06	1.30131e+06	4.84298e+06	5.16553e+06	5.01144e+06
0.612_425.81478	NA	NA	NA	NA	unidentified	NA	NA	NA	level5	NA	NA	NA	NA	NA	NA	NA	NA	NA	NA	222755	127994	164524	1.07793e+06	1.09305e+06	1.1285e+06
0.612_509.77625	NA	NA	NA	NA	unidentified	NA	NA	NA	level5	NA	NA	NA	NA	NA	NA	NA	NA	NA	NA	294230	180772	176478	1.31535e+06	1.2544e+06	1.30672e+06
0.613_121.91730	NA	NA	NA	NA	unidentified	NA	NA	NA	level5	NA	NA	NA	NA	NA	NA	NA	NA	NA	NA	6.84678e+07	5.19259e+07	5.32835e+07	9.97077e+07	1.01654e+08	1.02953e+08
0.613_273.86600	NA	NA	NA	NA	unidentified	NA	NA	NA	level5	NA	NA	NA	NA	NA	NA	NA	NA	NA	NA	5.54521e+06	3.81171e+06	4.14731e+06	1.52374e+07	1.61201e+07	1.63936e+07
0.613_316.10751	NA	NA	NA	NA	unidentified	NA	NA	NA	level5	NA	NA	NA	NA	NA	NA	NA	NA	NA	NA	2.28808e+06	2.3729e+06	2.33559e+06	3.15095e+06	3.21721e+06	3.25933e+06
0.614_123.91539	NA	NA	NA	NA	unidentified	NA	NA	NA	level5	NA	NA	NA	NA	NA	NA	NA	NA	NA	NA	1.0611e+07	7.81679e+06	8.29199e+06	1.54255e+07	1.56206e+07	1.56845e+07
0.614_205.87873	NA	NA	NA	NA	unidentified	NA	NA	NA	level5	NA	NA	NA	NA	NA	NA	NA	NA	NA	NA	3.89363e+07	2.81743e+07	2.88497e+07	5.25373e+07	5.30849e+07	5.51388e+07
0.614_289.83985	NA	NA	NA	NA	unidentified	NA	NA	NA	level5	NA	NA	NA	NA	NA	NA	NA	NA	NA	NA	4.07964e+07	2.86894e+07	2.97403e+07	5.41355e+07	5.50027e+07	5.71273e+07
0.614_357.82725	NA	NA	NA	NA	unidentified	NA	NA	NA	level5	NA	NA	NA	NA	NA	NA	NA	NA	NA	NA	1.10183e+06	780080	796906	2.93296e+06	3.02439e+06	3.16988e+06
0.614_373.80119	NA	NA	NA	NA	unidentified	NA	NA	NA	level5	NA	NA	NA	NA	NA	NA	NA	NA	NA	NA	2.16565e+06	1.48989e+06	1.58261e+06	2.67895e+06	2.69902e+06	2.97342e+06
0.614_441.78876	NA	NA	NA	NA	unidentified	NA	NA	NA	level5	NA	NA	NA	NA	NA	NA	NA	NA	NA	NA	1.69135e+06	1.19648e+06	1.23343e+06	4.15642e+06	4.2855e+06	4.46031e+06
0.614_457.76268	NA	NA	NA	NA	unidentified	NA	NA	NA	level5	NA	NA	NA	NA	NA	NA	NA	NA	NA	NA	6.14903e+06	4.24227e+06	4.5083e+06	7.23802e+06	7.09462e+06	7.61532e+06
0.614_525.75032	NA	NA	NA	NA	unidentified	NA	NA	NA	level5	NA	NA	NA	NA	NA	NA	NA	NA	NA	NA	1.78455e+06	1.24941e+06	1.32077e+06	4.25597e+06	4.34135e+06	4.64541e+06
0.614_609.71151	NA	NA	NA	NA	unidentified	NA	NA	NA	level5	NA	NA	NA	NA	NA	NA	NA	NA	NA	NA	524791	383192	407326	1.27379e+06	1.29117e+06	1.30356e+06
0.614_693.67338	NA	NA	NA	NA	unidentified	NA	NA	NA	level5	NA	NA	NA	NA	NA	NA	NA	NA	NA	NA	307501	239686	241326	679827	789434	827498
0.614_83.90406	NA	NA	NA	NA	unidentified	NA	NA	NA	level5	NA	NA	NA	NA	NA	NA	NA	NA	NA	NA	906407	848680	869285	2.19243e+06	2.01752e+06	2.05175e+06
0.615_541.72425	NA	NA	NA	NA	unidentified	NA	NA	NA	level5	NA	NA	NA	NA	NA	NA	NA	NA	NA	NA	6.77206e+06	4.52089e+06	4.84748e+06	7.45152e+06	7.61443e+06	8.12392e+06
0.615_625.68577	NA	NA	NA	NA	unidentified	NA	NA	NA	level5	NA	NA	NA	NA	NA	NA	NA	NA	NA	NA	1.09166e+06	697391	764747	1.20875e+06	1.1818e+06	1.2434e+06
0.616_709.64749	NA	NA	NA	NA	unidentified	NA	NA	NA	level5	NA	NA	NA	NA	NA	NA	NA	NA	NA	NA	601447	358761	361522	515442	517697	635051
0.617_148.00401	NA	NA	NA	NA	unidentified	NA	NA	NA	level5	NA	NA	NA	NA	NA	NA	NA	NA	NA	NA	344071	230916	119279	607566	578299	653640
0.617_340.19977	NA	NA	NA	NA	unidentified	NA	NA	NA	level5	NA	NA	NA	NA	NA	NA	NA	NA	NA	NA	19606.8	15907.7	16758.2	155015	132196	170251
0.62_174.11183	NA	NA	NA	NA	unidentified	NA	NA	NA	level5	NA	NA	NA	NA	NA	NA	NA	NA	NA	NA	1.56505e+06	1.66901e+06	1.55922e+06	438551	524726	507957
0.62_88.01603	NA	NA	NA	NA	unidentified	NA	NA	NA	level5	NA	NA	NA	NA	NA	NA	NA	NA	NA	NA	4.5202e+07	4.38172e+07	4.22273e+07	2.7519e+08	2.81521e+08	2.76603e+08
0.621_153.12670	NA	NA	NA	NA	unidentified	NA	NA	NA	level5	NA	NA	NA	NA	NA	NA	NA	NA	NA	NA	729615	743907	720844	3.33256e+06	3.45698e+06	3.53145e+06
0.621_508.16713	NA	NA	NA	NA	unidentified	NA	NA	NA	level5	NA	NA	NA	NA	NA	NA	NA	NA	NA	NA	419876	295264	305688	103732	152627	139093
0.623_321.10897	NA	NA	NA	NA	unidentified	NA	NA	NA	level5	NA	NA	NA	NA	NA	NA	NA	NA	NA	NA	15647.7	12644.7	13374.3	2.23283e+06	2.0721e+06	2.11748e+06
0.625_452.04671	NA	NA	NA	NA	unidentified	NA	NA	NA	level5	NA	NA	NA	NA	NA	NA	NA	NA	NA	NA	1.32854e+06	735435	774216	7.07393e+06	7.38118e+06	7.84293e+06
0.626_134.06243	NA	NA	NA	NA	unidentified	NA	NA	NA	level5	NA	NA	NA	NA	NA	NA	NA	NA	NA	NA	165083	112352	160336	1.27329e+06	726096	1.5571e+06
0.627_103.07067	NA	NA	NA	NA	unidentified	NA	NA	NA	level5	NA	NA	NA	NA	NA	NA	NA	NA	NA	NA	219312	7610.47	731151	142414	342324	1.35098e+06
0.628_223.10567	NA	NA	NA	NA	unidentified	NA	NA	NA	level5	NA	NA	NA	NA	NA	NA	NA	NA	NA	NA	350520	272706	248581	529151	843607	778298
0.628_265.15250	NA	NA	NA	NA	unidentified	NA	NA	NA	level5	NA	NA	NA	NA	NA	NA	NA	NA	NA	NA	2.95168e+06	2.89979e+06	2.83923e+06	7.96313e+06	7.84146e+06	8.14464e+06
0.631_109.00149	NA	NA	NA	NA	unidentified	NA	NA	NA	level5	NA	NA	NA	NA	NA	NA	NA	NA	NA	NA	1.31617e+06	1.30268e+06	1.43832e+06	2.43871e+06	2.33111e+06	2.54294e+06
0.633_300.21605	NA	NA	NA	NA	unidentified	NA	NA	NA	level5	NA	NA	NA	NA	NA	NA	NA	NA	NA	NA	58889.2	40468.7	41578.4	327090	268198	295107
0.634_318.15389	NA	NA	NA	NA	unidentified	NA	NA	NA	level5	NA	NA	NA	NA	NA	NA	NA	NA	NA	NA	1.02488e+06	1.01078e+06	927845	1.47153e+06	1.73235e+06	1.71285e+06
0.635_336.16442	NA	NA	NA	NA	unidentified	NA	NA	NA	level5	NA	NA	NA	NA	NA	NA	NA	NA	NA	NA	1.391e+06	1.24683e+06	1.30604e+06	2.90686e+06	3.28918e+06	3.34591e+06
0.637_103.07130	NA	NA	NA	NA	unidentified	NA	NA	NA	level5	NA	NA	NA	NA	NA	NA	NA	NA	NA	NA	1.86615e+06	1.83439e+06	272109	538368	616552	1.39153e+06
0.638_103.07206	NA	NA	NA	NA	unidentified	NA	NA	NA	level5	NA	NA	NA	NA	NA	NA	NA	NA	NA	NA	1.09775e+06	790690	1.07235e+06	1.11056e+06	1.67706e+06	1.54623e+06
0.638_196.03082	NA	NA	NA	NA	unidentified	NA	NA	NA	level5	NA	NA	NA	NA	NA	NA	NA	NA	NA	NA	3.25598e+06	4.24147e+06	4.08042e+06	1.99241e+06	2.69679e+06	2.01548e+06
0.638_294.02567	NA	NA	NA	NA	unidentified	NA	NA	NA	level5	NA	NA	NA	NA	NA	NA	NA	NA	NA	NA	3.22839e+06	2.68679e+06	2.99163e+06	7.33126e+06	8.52052e+06	8.59256e+06
0.638_354.08002	NA	NA	NA	NA	unidentified	NA	NA	NA	level5	NA	NA	NA	NA	NA	NA	NA	NA	NA	NA	2.53911e+07	2.26013e+07	2.26402e+07	5.71865e+07	5.73311e+07	5.67023e+07
0.642_298.08997	NA	NA	NA	NA	unidentified	NA	NA	NA	level5	NA	NA	NA	NA	NA	NA	NA	NA	NA	NA	1.5649e+06	1.41748e+06	1.45016e+06	1.55062e+07	1.5886e+07	1.68133e+07
0.643_195.98498	NA	NA	NA	NA	unidentified	NA	NA	NA	level5	NA	NA	NA	NA	NA	NA	NA	NA	NA	NA	9.64513e+06	2.90303e+06	5.34549e+06	5.54405e+06	3.05056e+06	6.23762e+06
0.643_334.06648	NA	NA	NA	NA	unidentified	NA	NA	NA	level5	NA	NA	NA	NA	NA	NA	NA	NA	NA	NA	1.5649e+06	1.41748e+06	1.45016e+06	1.55062e+07	1.5886e+07	1.68133e+07
0.644_195.98395	NA	NA	NA	NA	unidentified	NA	NA	NA	level5	NA	NA	NA	NA	NA	NA	NA	NA	NA	NA	4.85939e+06	3.69932e+06	5.93785e+06	1.99376e+06	3.75652e+06	4.36453e+06
0.644_516.13206	NA	NA	NA	NA	unidentified	NA	NA	NA	level5	NA	NA	NA	NA	NA	NA	NA	NA	NA	NA	781489	675095	633868	3.39854e+06	4.23117e+06	3.18789e+06
0.645_235.10565	NA	NA	NA	NA	unidentified	NA	NA	NA	level5	NA	NA	NA	NA	NA	NA	NA	NA	NA	NA	2.29191e+06	962308	1.10686e+06	2.21253e+06	2.13593e+06	2.68328e+06
0.647_195.98659	NA	NA	NA	NA	unidentified	NA	NA	NA	level5	NA	NA	NA	NA	NA	NA	NA	NA	NA	NA	239646	3.06446e+06	3.79385e+06	1.71552e+06	3.84265e+06	3.46304e+06
0.647_341.13206	NA	NA	NA	NA	unidentified	NA	NA	NA	level5	NA	NA	NA	NA	NA	NA	NA	NA	NA	NA	1.96078e+06	2.03213e+06	1.91551e+06	4.28555e+06	6.24171e+06	1.70938e+07
0.647_456.08900	NA	NA	NA	NA	unidentified	NA	NA	NA	level5	NA	NA	NA	NA	NA	NA	NA	NA	NA	NA	4.33032e+06	3.41523e+06	3.79883e+06	4.56209e+06	6.09392e+06	5.22775e+06
0.648_116.01095	NA	NA	NA	NA	unidentified	NA	NA	NA	level5	NA	NA	NA	NA	NA	NA	NA	NA	NA	NA	4.18101e+06	3.68567e+06	3.93681e+06	2.57295e+07	2.57363e+07	2.61431e+07
0.648_318.06213	NA	NA	NA	NA	unidentified	NA	NA	NA	level5	NA	NA	NA	NA	NA	NA	NA	NA	NA	NA	3.18512e+06	2.586e+06	2.77862e+06	1.07122e+07	1.18324e+07	1.13061e+07
0.649_196.13140	NA	NA	NA	NA	unidentified	NA	NA	NA	level5	NA	NA	NA	NA	NA	NA	NA	NA	NA	NA	2.74886e+06	1.22178e+07	6.01559e+06	4.64672e+06	3.0956e+06	3.52535e+06
0.649_295.09027	NA	NA	NA	NA	unidentified	NA	NA	NA	level5	NA	NA	NA	NA	NA	NA	NA	NA	NA	NA	1.35374e+06	1.2778e+06	1.12056e+06	5.86375e+06	5.10916e+06	5.8125e+06
0.65_554.16859	NA	NA	NA	NA	unidentified	NA	NA	NA	level5	NA	NA	NA	NA	NA	NA	NA	NA	NA	NA	3.40829e+06	2.48035e+06	3.25243e+06	1.82721e+06	2.47255e+06	2.2489e+06
0.651_218.10776	NA	NA	NA	NA	unidentified	NA	NA	NA	level5	NA	NA	NA	NA	NA	NA	NA	NA	NA	NA	1.10724e+06	880628	173524	171702	297822	468507
0.651_392.11681	NA	NA	NA	NA	unidentified	NA	NA	NA	level5	NA	NA	NA	NA	NA	NA	NA	NA	NA	NA	5.67567e+07	5.00182e+07	5.48491e+07	2.34894e+07	2.71977e+07	2.29114e+07
0.651_417.14827	NA	NA	NA	NA	unidentified	NA	NA	NA	level5	NA	NA	NA	NA	NA	NA	NA	NA	NA	NA	212509	224884	272274	9.09111e+06	306353	273901
0.653_161.10532	NA	NA	NA	NA	unidentified	NA	NA	NA	level5	NA	NA	NA	NA	NA	NA	NA	NA	NA	NA	7.28157e+06	6.78414e+06	7.86484e+06	1.11628e+07	1.12632e+07	1.07942e+07
0.653_309.10604	NA	NA	NA	NA	unidentified	NA	NA	NA	level5	NA	NA	NA	NA	NA	NA	NA	NA	NA	NA	245118	303358	289973	1.62325e+06	1.66334e+06	1.78652e+06
0.653_414.09889	NA	NA	NA	NA	unidentified	NA	NA	NA	level5	NA	NA	NA	NA	NA	NA	NA	NA	NA	NA	1.60422e+06	1.48077e+06	1.60065e+06	1.61014e+06	1.41358e+06	1.30543e+06
0.653_487.19057	NA	NA	NA	NA	unidentified	NA	NA	NA	level5	NA	NA	NA	NA	NA	NA	NA	NA	NA	NA	299470	246081	297938	2.46037e+06	2.5721e+06	2.74232e+06
0.654_199.06134	NA	NA	NA	NA	unidentified	NA	NA	NA	level5	NA	NA	NA	NA	NA	NA	NA	NA	NA	NA	898795	904186	1.72653e+06	1.57692e+06	1.81967e+06	1.77533e+06
0.658_398.08262	NA	NA	NA	NA	unidentified	NA	NA	NA	level5	NA	NA	NA	NA	NA	NA	NA	NA	NA	NA	845179	630167	583249	3.34134e+07	3.02079e+07	3.35864e+07
0.659_196.13000	NA	NA	NA	NA	unidentified	NA	NA	NA	level5	NA	NA	NA	NA	NA	NA	NA	NA	NA	NA	716876	107277	933773	1.73112e+06	4.1481e+06	1.08254e+06
0.659_316.10058	NA	NA	NA	NA	unidentified	NA	NA	NA	level5	NA	NA	NA	NA	NA	NA	NA	NA	NA	NA	2.50729e+06	1.89589e+06	1.30284e+06	4.00294e+06	3.14744e+06	3.66781e+06
0.659_379.10078	NA	NA	NA	NA	unidentified	NA	NA	NA	level5	NA	NA	NA	NA	NA	NA	NA	NA	NA	NA	2.84477e+06	1.81432e+06	3.6302e+06	2.19918e+06	2.81271e+06	1.77728e+06
0.66_130.02668	NA	NA	NA	NA	unidentified	NA	NA	NA	level5	NA	NA	NA	NA	NA	NA	NA	NA	NA	NA	1.89309e+07	1.65206e+07	1.60273e+07	1.47621e+07	1.45952e+07	1.53614e+07
0.66_347.12151	NA	NA	NA	NA	unidentified	NA	NA	NA	level5	NA	NA	NA	NA	NA	NA	NA	NA	NA	NA	284631	290144	249412	5.0542e+06	6.31801e+06	6.68306e+06
0.661_255.09548	NA	NA	NA	NA	unidentified	NA	NA	NA	level5	NA	NA	NA	NA	NA	NA	NA	NA	NA	NA	101722	107646	78951.5	1.20512e+07	146642	131109
0.661_278.04047	NA	NA	NA	NA	unidentified	NA	NA	NA	level5	NA	NA	NA	NA	NA	NA	NA	NA	NA	NA	243704	166605	184828	2.77208e+06	2.53934e+06	2.81835e+06
0.661_396.10355	NA	NA	NA	NA	unidentified	NA	NA	NA	level5	NA	NA	NA	NA	NA	NA	NA	NA	NA	NA	425371	588657	409748	2.85641e+06	3.9364e+06	1.06426e+08
0.662_210.07395	NA	NA	NA	NA	unidentified	NA	NA	NA	level5	NA	NA	NA	NA	NA	NA	NA	NA	NA	NA	1.01698e+06	459711	2.47688e+06	1.54065e+07	1.58396e+07	1.42905e+07
0.662_382.10862	NA	NA	NA	NA	unidentified	NA	NA	NA	level5	NA	NA	NA	NA	NA	NA	NA	NA	NA	NA	5.00775e+06	5.27515e+06	4.56638e+06	1.81856e+07	1.73286e+07	1.80752e+07
0.663_180.06344	NA	NA	NA	NA	unidentified	NA	NA	NA	level5	NA	NA	NA	NA	NA	NA	NA	NA	NA	NA	4.90619e+08	3.86412e+08	3.77636e+08	7.25851e+08	6.90587e+08	6.65992e+08
0.663_192.06358	NA	NA	NA	NA	unidentified	NA	NA	NA	level5	NA	NA	NA	NA	NA	NA	NA	NA	NA	NA	3.977e+07	3.58509e+07	3.48097e+07	1.09352e+08	1.0849e+08	1.06756e+08
0.664_354.11622	NA	NA	NA	NA	unidentified	NA	NA	NA	level5	NA	NA	NA	NA	NA	NA	NA	NA	NA	NA	1.87049e+06	1.61491e+06	1.59397e+06	6.44341e+06	6.656e+06	7.38614e+06
0.664_372.12679	NA	NA	NA	NA	unidentified	NA	NA	NA	level5	NA	NA	NA	NA	NA	NA	NA	NA	NA	NA	2.26592e+06	2.02607e+06	1.64876e+06	3.37e+06	3.97486e+06	4.87159e+06
0.664_520.16365	NA	NA	NA	NA	unidentified	NA	NA	NA	level5	NA	NA	NA	NA	NA	NA	NA	NA	NA	NA	999535	1.1091e+07	4.61707e+06	1.52996e+07	1.77446e+07	2.08837e+06
0.668_147.05310	NA	NA	NA	NA	unidentified	NA	NA	NA	level5	NA	NA	NA	NA	NA	NA	NA	NA	NA	NA	4.8657e+06	4.83933e+06	4.84754e+06	4.27497e+06	5.08785e+06	3.7337e+06
0.669_377.10884	NA	NA	NA	NA	unidentified	NA	NA	NA	level5	NA	NA	NA	NA	NA	NA	NA	NA	NA	NA	274552	472884	400548	1.71699e+06	2.45266e+06	2.02012e+06
0.669_440.09310	NA	NA	NA	NA	unidentified	NA	NA	NA	level5	NA	NA	NA	NA	NA	NA	NA	NA	NA	NA	2.29709e+06	1.12816e+06	730447	2.99013e+06	4.48171e+06	3.58256e+06
0.67_146.04907	NA	NA	NA	NA	unidentified	NA	NA	NA	level5	NA	NA	NA	NA	NA	NA	NA	NA	NA	NA	3.67833e+06	3.38277e+06	3.49395e+06	715920	283487	2.38582e+06
0.67_249.12112	NA	NA	NA	NA	unidentified	NA	NA	NA	level5	NA	NA	NA	NA	NA	NA	NA	NA	NA	NA	1.21635e+07	1.03224e+07	1.17512e+07	3.62672e+06	6.39657e+06	5.96609e+06
0.67_266.08821	NA	NA	NA	NA	unidentified	NA	NA	NA	level5	NA	NA	NA	NA	NA	NA	NA	NA	NA	NA	375734	413507	321592	445471	332597	448284
0.67_342.11621	NA	NA	NA	NA	unidentified	NA	NA	NA	level5	NA	NA	NA	NA	NA	NA	NA	NA	NA	NA	8.65685e+07	1.0475e+08	8.81772e+07	1.98895e+08	2.14078e+08	2.15945e+08
0.672_110.03676	NA	NA	NA	NA	unidentified	NA	NA	NA	level5	NA	NA	NA	NA	NA	NA	NA	NA	NA	NA	4.80046e+07	5.55008e+07	5.59132e+07	4.4808e+07	4.83175e+07	5.11093e+07
0.672_296.07418	NA	NA	NA	NA	unidentified	NA	NA	NA	level5	NA	NA	NA	NA	NA	NA	NA	NA	NA	NA	9.16476e+06	7.857e+06	9.44599e+06	6.14681e+07	6.64962e+07	6.51778e+07
0.672_90.03175	NA	NA	NA	NA	unidentified	NA	NA	NA	level5	NA	NA	NA	NA	NA	NA	NA	NA	NA	NA	2.95216e+07	3.09784e+07	2.88242e+07	3.27024e+07	3.43425e+07	3.31813e+07
0.673_250.06870	NA	NA	NA	NA	unidentified	NA	NA	NA	level5	NA	NA	NA	NA	NA	NA	NA	NA	NA	NA	9.16476e+06	7.857e+06	9.44599e+06	6.14681e+07	6.64962e+07	6.51778e+07
0.675_413.15347	NA	NA	NA	NA	unidentified	NA	NA	NA	level5	NA	NA	NA	NA	NA	NA	NA	NA	NA	NA	1.33618e+06	2.02588e+06	3.82442e+06	1.25242e+06	2.10041e+06	1.78972e+06
0.676_125.99292	NA	NA	NA	NA	unidentified	NA	NA	NA	level5	NA	NA	NA	NA	NA	NA	NA	NA	NA	NA	2.30433e+06	66000.7	4.91929e+06	74192.8	4.44678e+06	4.98295e+06
0.676_182.07920	NA	NA	NA	NA	unidentified	NA	NA	NA	level5	NA	NA	NA	NA	NA	NA	NA	NA	NA	NA	1.93376e+06	3.31016e+06	2.21895e+06	3.02389e+07	2.93372e+07	2.44355e+07
0.677_256.07918	NA	NA	NA	NA	unidentified	NA	NA	NA	level5	NA	NA	NA	NA	NA	NA	NA	NA	NA	NA	5.3082e+07	4.76211e+07	4.92225e+07	4.98457e+07	1.46928e+07	4.53522e+07
0.677_270.09475	NA	NA	NA	NA	unidentified	NA	NA	NA	level5	NA	NA	NA	NA	NA	NA	NA	NA	NA	NA	2.41065e+07	2.24079e+07	2.42606e+07	8.58424e+07	9.15957e+07	8.77122e+07
0.678_499.20175	NA	NA	NA	NA	unidentified	NA	NA	NA	level5	NA	NA	NA	NA	NA	NA	NA	NA	NA	NA	391140	455311	424863	1.81543e+06	1.00877e+06	1.24541e+06
0.679_419.15573	NA	NA	NA	NA	unidentified	NA	NA	NA	level5	NA	NA	NA	NA	NA	NA	NA	NA	NA	NA	1.35318e+06	1.83348e+06	1.38337e+06	6.5556e+06	6.48821e+06	5.83494e+06
0.68_457.14336	NA	NA	NA	NA	unidentified	NA	NA	NA	level5	NA	NA	NA	NA	NA	NA	NA	NA	NA	NA	254285	373512	364358	495386	538649	523491
0.68_475.15394	NA	NA	NA	NA	unidentified	NA	NA	NA	level5	NA	NA	NA	NA	NA	NA	NA	NA	NA	NA	216680	373512	364358	495386	538649	523491
0.68_542.12558	NA	NA	NA	NA	unidentified	NA	NA	NA	level5	NA	NA	NA	NA	NA	NA	NA	NA	NA	NA	7.23505e+06	9.69674e+06	8.03154e+06	1.57893e+07	2.5215e+07	1.7603e+07
0.68_84.04260	NA	NA	NA	NA	unidentified	NA	NA	NA	level5	NA	NA	NA	NA	NA	NA	NA	NA	NA	NA	431767	2.91443e+06	1.45337e+07	9.66993e+06	1.37913e+07	1.31695e+07
0.681_344.05093	NA	NA	NA	NA	unidentified	NA	NA	NA	level5	NA	NA	NA	NA	NA	NA	NA	NA	NA	NA	1.03799e+07	3.47494e+06	8.76318e+06	6.16394e+06	6.31634e+06	1.18829e+07
0.681_503.18546	NA	NA	NA	NA	unidentified	NA	NA	NA	level5	NA	NA	NA	NA	NA	NA	NA	NA	NA	NA	427149	4.80484e+06	745821	597192	916473	1.60566e+06
0.681_704.17846	NA	NA	NA	NA	unidentified	NA	NA	NA	level5	NA	NA	NA	NA	NA	NA	NA	NA	NA	NA	3.51538e+06	2.88373e+06	1.10878e+06	2.6788e+06	2.38685e+06	2.05269e+06
0.682_125.99374	NA	NA	NA	NA	unidentified	NA	NA	NA	level5	NA	NA	NA	NA	NA	NA	NA	NA	NA	NA	3.11389e+06	4.71943e+06	5.16582e+06	6.06515e+06	2.65746e+06	6.07716e+06
0.682_427.16896	NA	NA	NA	NA	unidentified	NA	NA	NA	level5	NA	NA	NA	NA	NA	NA	NA	NA	NA	NA	905846	478220	462484	538275	1.0537e+06	1.0637e+06
0.683_264.02461	NA	NA	NA	NA	unidentified	NA	NA	NA	level5	NA	NA	NA	NA	NA	NA	NA	NA	NA	NA	2.79144e+06	3.1586e+06	2.04776e+06	2.68437e+06	3.5685e+06	1.77285e+06
0.683_290.11133	NA	NA	NA	NA	unidentified	NA	NA	NA	level5	NA	NA	NA	NA	NA	NA	NA	NA	NA	NA	217736	253458	236509	285288	1.44062e+06	662094
0.685_308.12178	NA	NA	NA	NA	unidentified	NA	NA	NA	level5	NA	NA	NA	NA	NA	NA	NA	NA	NA	NA	1.33877e+06	1.45165e+06	1.16489e+06	1.05376e+07	6.01641e+06	2.63887e+06
0.685_426.07733	NA	NA	NA	NA	unidentified	NA	NA	NA	level5	NA	NA	NA	NA	NA	NA	NA	NA	NA	NA	1.06955e+07	7.85675e+06	1.2205e+07	9.9958e+06	9.64403e+06	6.93232e+06
0.688_264.08453	NA	NA	NA	NA	unidentified	NA	NA	NA	level5	NA	NA	NA	NA	NA	NA	NA	NA	NA	NA	3.19025e+06	2.52453e+06	2.66307e+06	2.72343e+06	2.64076e+06	2.61004e+06
0.689_385.17397	NA	NA	NA	NA	unidentified	NA	NA	NA	level5	NA	NA	NA	NA	NA	NA	NA	NA	NA	NA	361639	420971	392819	473837	448580	2.81437e+06
0.689_95.99563	NA	NA	NA	NA	unidentified	NA	NA	NA	level5	NA	NA	NA	NA	NA	NA	NA	NA	NA	NA	1.2826e+07	2.2906e+06	9.25867e+06	2.14874e+07	4.04572e+06	1.02271e+07
0.69_100.01608	NA	NA	NA	NA	unidentified	NA	NA	NA	level5	NA	NA	NA	NA	NA	NA	NA	NA	NA	NA	4.10171e+07	4.12008e+07	3.92693e+07	4.07813e+07	3.69516e+07	3.6328e+07
0.69_234.07403	NA	NA	NA	NA	unidentified	NA	NA	NA	level5	NA	NA	NA	NA	NA	NA	NA	NA	NA	NA	1.05885e+07	9.91857e+06	6.15724e+06	2.76148e+07	2.48063e+07	1.52681e+07
0.69_246.07389	NA	NA	NA	NA	unidentified	NA	NA	NA	level5	NA	NA	NA	NA	NA	NA	NA	NA	NA	NA	9.41283e+07	9.9189e+07	9.48796e+07	9.3367e+07	9.21841e+07	9.36788e+07
0.69_258.07391	NA	NA	NA	NA	unidentified	NA	NA	NA	level5	NA	NA	NA	NA	NA	NA	NA	NA	NA	NA	7.19604e+07	7.32726e+07	7.07265e+07	6.82189e+07	6.21876e+07	5.99302e+07
0.69_288.08442	NA	NA	NA	NA	unidentified	NA	NA	NA	level5	NA	NA	NA	NA	NA	NA	NA	NA	NA	NA	3.5078e+08	3.66947e+08	3.47305e+08	4.16912e+08	3.97889e+08	3.95886e+08
0.69_84.04221	NA	NA	NA	NA	unidentified	NA	NA	NA	level5	NA	NA	NA	NA	NA	NA	NA	NA	NA	NA	431767	4.47324e+07	2.23649e+07	1.15823e+07	2.20601e+07	5.49237e+06
0.691_306.09491	NA	NA	NA	NA	unidentified	NA	NA	NA	level5	NA	NA	NA	NA	NA	NA	NA	NA	NA	NA	8.24922e+07	8.83541e+07	8.40672e+07	1.97427e+08	2.33687e+08	2.3066e+08
0.691_72.03720	NA	NA	NA	NA	unidentified	NA	NA	NA	level5	NA	NA	NA	NA	NA	NA	NA	NA	NA	NA	6.33629e+06	2.71159e+06	2.95574e+06	1.60966e+06	2.02576e+06	2.65381e+06
0.691_83.99998	NA	NA	NA	NA	unidentified	NA	NA	NA	level5	NA	NA	NA	NA	NA	NA	NA	NA	NA	NA	1.9212e+07	6.17481e+06	7.19844e+06	3.31285e+07	1.44422e+07	1.29553e+07
0.691_84.04174	NA	NA	NA	NA	unidentified	NA	NA	NA	level5	NA	NA	NA	NA	NA	NA	NA	NA	NA	NA	2.38709e+07	1.07303e+07	1.94987e+07	4.2077e+06	4.18672e+06	1.20737e+07
0.692_164.04738	NA	NA	NA	NA	unidentified	NA	NA	NA	level5	NA	NA	NA	NA	NA	NA	NA	NA	NA	NA	3.07212e+07	3.17608e+07	3.11171e+07	3.05148e+07	2.92406e+07	2.81823e+07
0.692_96.01169	NA	NA	NA	NA	unidentified	NA	NA	NA	level5	NA	NA	NA	NA	NA	NA	NA	NA	NA	NA	1.36865e+06	1.68956e+06	1.29302e+06	1.53759e+06	1.93211e+06	1.51078e+06
0.693_114.03170	NA	NA	NA	NA	unidentified	NA	NA	NA	level5	NA	NA	NA	NA	NA	NA	NA	NA	NA	NA	1.39749e+09	1.433e+09	1.38953e+09	1.2887e+09	1.26727e+09	1.26433e+09
0.693_337.14848	NA	NA	NA	NA	unidentified	NA	NA	NA	level5	NA	NA	NA	NA	NA	NA	NA	NA	NA	NA	216796	252364	235488	1.70434e+06	1.66838e+06	1.74852e+06
0.693_722.19134	NA	NA	NA	NA	unidentified	NA	NA	NA	level5	NA	NA	NA	NA	NA	NA	NA	NA	NA	NA	1.11213e+07	1.37671e+07	1.08223e+07	8.42356e+06	9.11679e+06	8.48442e+06
0.693_90.05422	NA	NA	NA	NA	unidentified	NA	NA	NA	level5	NA	NA	NA	NA	NA	NA	NA	NA	NA	NA	3.92248e+06	9.30383e+06	7.9907e+06	2.23722e+06	1.47725e+07	1.49457e+07
0.693_96.02117	NA	NA	NA	NA	unidentified	NA	NA	NA	level5	NA	NA	NA	NA	NA	NA	NA	NA	NA	NA	7.94498e+07	8.03683e+07	7.87999e+07	7.50231e+07	7.10778e+07	7.01629e+07
0.693_96.04618	NA	NA	NA	NA	unidentified	NA	NA	NA	level5	NA	NA	NA	NA	NA	NA	NA	NA	NA	NA	3.67347e+06	2.80834e+06	4.52368e+06	2.84874e+06	8.71186e+06	4.44202e+06
0.694_367.11635	NA	NA	NA	NA	unidentified	NA	NA	NA	level5	NA	NA	NA	NA	NA	NA	NA	NA	NA	NA	1.75648e+07	1.74464e+07	8.82458e+06	2.47756e+07	9.56596e+06	6.99869e+06
0.695_125.99227	NA	NA	NA	NA	unidentified	NA	NA	NA	level5	NA	NA	NA	NA	NA	NA	NA	NA	NA	NA	6.32666e+06	7.26374e+06	2.06133e+06	7.10481e+06	1.41573e+06	876459
0.695_366.11636	NA	NA	NA	NA	unidentified	NA	NA	NA	level5	NA	NA	NA	NA	NA	NA	NA	NA	NA	NA	1.75648e+07	1.81511e+07	8.82458e+06	434408	443268	404407
0.696_120.02118	NA	NA	NA	NA	unidentified	NA	NA	NA	level5	NA	NA	NA	NA	NA	NA	NA	NA	NA	NA	5.05103e+07	4.9345e+07	5.04485e+07	5.95797e+07	5.61193e+07	5.93752e+07
0.696_126.03180	NA	NA	NA	NA	unidentified	NA	NA	NA	level5	NA	NA	NA	NA	NA	NA	NA	NA	NA	NA	1.09972e+08	1.12092e+08	1.08884e+08	1.09376e+08	1.10942e+08	1.10226e+08
0.697_276.08446	NA	NA	NA	NA	unidentified	NA	NA	NA	level5	NA	NA	NA	NA	NA	NA	NA	NA	NA	NA	2.36233e+06	4.39302e+06	4.00769e+06	1.08946e+07	1.07971e+07	1.04828e+07
0.697_522.17899	NA	NA	NA	NA	unidentified	NA	NA	NA	level5	NA	NA	NA	NA	NA	NA	NA	NA	NA	NA	1.16118e+07	1.04036e+07	1.3274e+07	1.41906e+07	1.54475e+07	1.5117e+07
0.698_111.06848	NA	NA	NA	NA	unidentified	NA	NA	NA	level5	NA	NA	NA	NA	NA	NA	NA	NA	NA	NA	6.72612e+06	7.20535e+06	2.14732e+06	1.1468e+07	1.03355e+07	7.46228e+06
0.698_180.00065	NA	NA	NA	NA	unidentified	NA	NA	NA	level5	NA	NA	NA	NA	NA	NA	NA	NA	NA	NA	1.53171e+06	1.35323e+07	2.45422e+06	2.95384e+06	9.02612e+06	2.20439e+07
0.698_362.06135	NA	NA	NA	NA	unidentified	NA	NA	NA	level5	NA	NA	NA	NA	NA	NA	NA	NA	NA	NA	1.1965e+08	1.04581e+08	4.74139e+07	3.1797e+07	1.0195e+08	9.26798e+07
0.698_368.11265	NA	NA	NA	NA	unidentified	NA	NA	NA	level5	NA	NA	NA	NA	NA	NA	NA	NA	NA	NA	6.47138e+07	3.40693e+07	3.97259e+07	9.60644e+07	3.90134e+07	5.08866e+07
0.698_548.17499	NA	NA	NA	NA	unidentified	NA	NA	NA	level5	NA	NA	NA	NA	NA	NA	NA	NA	NA	NA	4.61511e+06	524829	641256	3.99829e+06	1.80391e+06	1.00698e+06
0.698_88.01606	NA	NA	NA	NA	unidentified	NA	NA	NA	level5	NA	NA	NA	NA	NA	NA	NA	NA	NA	NA	1.10367e+07	1.28381e+07	1.14789e+07	7.86206e+06	6.84005e+06	7.30265e+06
0.699_456.10975	NA	NA	NA	NA	unidentified	NA	NA	NA	level5	NA	NA	NA	NA	NA	NA	NA	NA	NA	NA	923233	2.79527e+06	2.27375e+06	2.58837e+06	2.58602e+06	1.73009e+06
0.7_102.00457	NA	NA	NA	NA	unidentified	NA	NA	NA	level5	NA	NA	NA	NA	NA	NA	NA	NA	NA	NA	5.10829e+06	545574	1.86105e+06	2.7258e+06	608041	785557
0.701_224.06849	NA	NA	NA	NA	unidentified	NA	NA	NA	level5	NA	NA	NA	NA	NA	NA	NA	NA	NA	NA	2.03978e+07	2.17249e+07	2.10233e+07	4.57003e+07	4.37745e+07	4.25327e+07
0.701_327.09847	NA	NA	NA	NA	unidentified	NA	NA	NA	level5	NA	NA	NA	NA	NA	NA	NA	NA	NA	NA	6.47755e+06	6.35057e+06	6.37665e+06	1.23732e+06	1.57133e+06	747513
0.701_432.14779	NA	NA	NA	NA	unidentified	NA	NA	NA	level5	NA	NA	NA	NA	NA	NA	NA	NA	NA	NA	1.7146e+06	857991	1.54459e+06	8.09692e+06	8.3394e+06	8.25819e+06
0.701_557.23216	NA	NA	NA	NA	unidentified	NA	NA	NA	level5	NA	NA	NA	NA	NA	NA	NA	NA	NA	NA	357820	416525	388671	5.5916e+06	6.95876e+06	6.99921e+06
0.702_148.05235	NA	NA	NA	NA	unidentified	NA	NA	NA	level5	NA	NA	NA	NA	NA	NA	NA	NA	NA	NA	7.669e+06	8.82743e+06	7.78882e+06	1.52959e+07	1.29055e+07	1.32362e+07
0.702_395.17916	NA	NA	NA	NA	unidentified	NA	NA	NA	level5	NA	NA	NA	NA	NA	NA	NA	NA	NA	NA	1.82962e+06	1.65336e+06	1.59854e+06	5.85258e+07	5.94133e+07	6.10704e+07
0.702_486.15866	NA	NA	NA	NA	unidentified	NA	NA	NA	level5	NA	NA	NA	NA	NA	NA	NA	NA	NA	NA	3.90312e+07	4.22e+07	4.06086e+07	6.006e+07	5.99685e+07	5.83561e+07
0.702_90.04003	NA	NA	NA	NA	unidentified	NA	NA	NA	level5	NA	NA	NA	NA	NA	NA	NA	NA	NA	NA	4.43209e+06	7.14971e+06	5.27746e+06	4.67222e+06	2.4905e+06	962591
0.703_115.03028	NA	NA	NA	NA	unidentified	NA	NA	NA	level5	NA	NA	NA	NA	NA	NA	NA	NA	NA	NA	694428	5.77819e+06	5.09515e+06	120294	121783	116371
0.705_116.04732	NA	NA	NA	NA	unidentified	NA	NA	NA	level5	NA	NA	NA	NA	NA	NA	NA	NA	NA	NA	3.25533e+07	3.42869e+07	3.16947e+07	4.19656e+07	4.29736e+07	4.31065e+07
0.705_131.09459	NA	NA	NA	NA	unidentified	NA	NA	NA	level5	NA	NA	NA	NA	NA	NA	NA	NA	NA	NA	332465	2.86048e+06	409182	6.93726e+06	6.25815e+06	6.23572e+06
0.705_212.06864	NA	NA	NA	NA	unidentified	NA	NA	NA	level5	NA	NA	NA	NA	NA	NA	NA	NA	NA	NA	1.78907e+06	9.1536e+06	9.68332e+06	1.97418e+07	1.95826e+07	1.84775e+07
0.705_417.16341	NA	NA	NA	NA	unidentified	NA	NA	NA	level5	NA	NA	NA	NA	NA	NA	NA	NA	NA	NA	1.35318e+06	1.83348e+06	1.38337e+06	4.48077e+06	6.52351e+06	2.82079e+06
0.705_619.23255	NA	NA	NA	NA	unidentified	NA	NA	NA	level5	NA	NA	NA	NA	NA	NA	NA	NA	NA	NA	1.0261e+06	1.12473e+06	846189	311837	319363	287969
0.706_450.13764	NA	NA	NA	NA	unidentified	NA	NA	NA	level5	NA	NA	NA	NA	NA	NA	NA	NA	NA	NA	8.63548e+06	9.17188e+06	8.82207e+06	2.00042e+07	1.84656e+07	1.8208e+07
0.707_194.14217	NA	NA	NA	NA	unidentified	NA	NA	NA	level5	NA	NA	NA	NA	NA	NA	NA	NA	NA	NA	170788	188768	185291	187352	189671	181243
0.707_336.15367	NA	NA	NA	NA	unidentified	NA	NA	NA	level5	NA	NA	NA	NA	NA	NA	NA	NA	NA	NA	247480	284777	268818	299741	267693	276800
0.707_451.16886	NA	NA	NA	NA	unidentified	NA	NA	NA	level5	NA	NA	NA	NA	NA	NA	NA	NA	NA	NA	398995	464455	433396	1.27676e+07	1.2265e+07	1.30858e+07
0.708_114.06426	NA	NA	NA	NA	unidentified	NA	NA	NA	level5	NA	NA	NA	NA	NA	NA	NA	NA	NA	NA	1.03961e+06	6.74144e+06	1.76491e+06	2.71668e+06	3.18488e+06	4.41565e+06
0.708_126.07007	NA	NA	NA	NA	unidentified	NA	NA	NA	level5	NA	NA	NA	NA	NA	NA	NA	NA	NA	NA	2.5128e+06	1.12207e+07	1.95712e+07	1.64338e+07	7.2611e+06	4.55199e+06
0.708_342.28258	NA	NA	NA	NA	unidentified	NA	NA	NA	level5	NA	NA	NA	NA	NA	NA	NA	NA	NA	NA	479511	251643	633586	308477	263242	253243
0.708_360.12685	NA	NA	NA	NA	unidentified	NA	NA	NA	level5	NA	NA	NA	NA	NA	NA	NA	NA	NA	NA	5.29275e+07	4.44605e+07	5.01622e+07	1.87288e+08	1.93096e+07	1.85856e+08
0.708_88.05242	NA	NA	NA	NA	unidentified	NA	NA	NA	level5	NA	NA	NA	NA	NA	NA	NA	NA	NA	NA	2.11888e+07	2.28044e+07	2.09934e+07	1.80525e+07	1.73582e+07	1.89039e+07
0.708_95.99507	NA	NA	NA	NA	unidentified	NA	NA	NA	level5	NA	NA	NA	NA	NA	NA	NA	NA	NA	NA	3.29539e+06	4.92183e+06	5.49478e+06	4.79516e+06	4.8856e+06	1.94956e+06
0.709_290.09998	NA	NA	NA	NA	unidentified	NA	NA	NA	level5	NA	NA	NA	NA	NA	NA	NA	NA	NA	NA	4.44593e+06	3.90518e+06	2.95061e+06	1.65734e+07	1.16315e+07	1.22964e+07
0.709_387.91324	NA	NA	NA	NA	unidentified	NA	NA	NA	level5	NA	NA	NA	NA	NA	NA	NA	NA	NA	NA	980537	288430	884792	336516	301724	292288
0.709_90.05499	NA	NA	NA	NA	unidentified	NA	NA	NA	level5	NA	NA	NA	NA	NA	NA	NA	NA	NA	NA	1.09972e+08	1.12092e+08	1.08884e+08	1.09376e+08	1.10942e+08	1.10226e+08
0.71_120.07712	NA	NA	NA	NA	unidentified	NA	NA	NA	level5	NA	NA	NA	NA	NA	NA	NA	NA	NA	NA	3.73522e+06	2.62479e+06	3.18998e+06	523859	501734	486043
0.71_297.10725	NA	NA	NA	NA	unidentified	NA	NA	NA	level5	NA	NA	NA	NA	NA	NA	NA	NA	NA	NA	1.54403e+06	1.7248e+06	2.0203e+06	8.32936e+06	8.37701e+06	7.67718e+06
0.71_411.17375	NA	NA	NA	NA	unidentified	NA	NA	NA	level5	NA	NA	NA	NA	NA	NA	NA	NA	NA	NA	1.08003e+06	2.45344e+06	2.29729e+06	6.01979e+06	6.22198e+06	4.43984e+06
0.71_460.14272	NA	NA	NA	NA	unidentified	NA	NA	NA	level5	NA	NA	NA	NA	NA	NA	NA	NA	NA	NA	1.91218e+06	1.4504e+06	1.77815e+06	3.9714e+06	3.18946e+06	1.26732e+06
0.711_108.05102	NA	NA	NA	NA	unidentified	NA	NA	NA	level5	NA	NA	NA	NA	NA	NA	NA	NA	NA	NA	562732	582661	363756	4.83496e+06	4.579e+06	3.63252e+06
0.711_144.02481	NA	NA	NA	NA	unidentified	NA	NA	NA	level5	NA	NA	NA	NA	NA	NA	NA	NA	NA	NA	1.44954e+06	2.1134e+06	772043	726656	790051	285163
0.711_162.07340	NA	NA	NA	NA	unidentified	NA	NA	NA	level5	NA	NA	NA	NA	NA	NA	NA	NA	NA	NA	1.0007e+06	2.52069e+06	2.08981e+06	1.98022e+06	2.81786e+06	2.1037e+06
0.711_200.06865	NA	NA	NA	NA	unidentified	NA	NA	NA	level5	NA	NA	NA	NA	NA	NA	NA	NA	NA	NA	5.31181e+06	5.67029e+06	4.64648e+06	1.89311e+07	2.77741e+07	1.75112e+07
0.711_323.15798	NA	NA	NA	NA	unidentified	NA	NA	NA	level5	NA	NA	NA	NA	NA	NA	NA	NA	NA	NA	370540	376525	355425	1.62632e+06	907522	1.09149e+06
0.711_471.15876	NA	NA	NA	NA	unidentified	NA	NA	NA	level5	NA	NA	NA	NA	NA	NA	NA	NA	NA	NA	2.62135e+06	2.41849e+06	3.68285e+06	2.69366e+06	3.90185e+06	3.10964e+06
0.712_162.05283	NA	NA	NA	NA	unidentified	NA	NA	NA	level5	NA	NA	NA	NA	NA	NA	NA	NA	NA	NA	1.74277e+09	1.80048e+09	1.72705e+09	1.97608e+09	1.98934e+09	1.94797e+09
0.712_167.05830	NA	NA	NA	NA	unidentified	NA	NA	NA	level5	NA	NA	NA	NA	NA	NA	NA	NA	NA	NA	1.5005e+07	1.49448e+07	1.44233e+07	1.28213e+07	1.2454e+07	1.19776e+07
0.712_179.99886	NA	NA	NA	NA	unidentified	NA	NA	NA	level5	NA	NA	NA	NA	NA	NA	NA	NA	NA	NA	1.87624e+07	3.809e+06	2.62905e+07	7.53343e+06	1.61474e+06	8.94518e+06
0.712_411.17524	NA	NA	NA	NA	unidentified	NA	NA	NA	level5	NA	NA	NA	NA	NA	NA	NA	NA	NA	NA	702854	465333	445811	1.68054e+06	1.20053e+06	2.79691e+06
0.712_457.17965	NA	NA	NA	NA	unidentified	NA	NA	NA	level5	NA	NA	NA	NA	NA	NA	NA	NA	NA	NA	2.30715e+07	2.36229e+07	2.2138e+07	958757	1.08961e+06	1.41758e+06
0.712_622.19737	NA	NA	NA	NA	unidentified	NA	NA	NA	level5	NA	NA	NA	NA	NA	NA	NA	NA	NA	NA	954905	706413	654393	4.19592e+06	4.12017e+06	4.82702e+06
0.713_366.12721	NA	NA	NA	NA	unidentified	NA	NA	NA	level5	NA	NA	NA	NA	NA	NA	NA	NA	NA	NA	1.1961e+06	494809	693147	1.55456e+06	1.78884e+06	1.26824e+06
0.713_576.19260	NA	NA	NA	NA	unidentified	NA	NA	NA	level5	NA	NA	NA	NA	NA	NA	NA	NA	NA	NA	667999	706413	654393	4.19592e+06	4.12017e+06	4.82702e+06
0.714_138.03184	NA	NA	NA	NA	unidentified	NA	NA	NA	level5	NA	NA	NA	NA	NA	NA	NA	NA	NA	NA	760072	795882	593880	2.60013e+06	2.17592e+06	3.30744e+06
0.714_161.99804	NA	NA	NA	NA	unidentified	NA	NA	NA	level5	NA	NA	NA	NA	NA	NA	NA	NA	NA	NA	9.28307e+06	2.66032e+06	7.24215e+06	3.05255e+06	1.87894e+06	3.74801e+06
0.714_180.12884	NA	NA	NA	NA	unidentified	NA	NA	NA	level5	NA	NA	NA	NA	NA	NA	NA	NA	NA	NA	3.6693e+06	2.21022e+07	1.65725e+06	4.26045e+06	1.13501e+07	6.27234e+06
0.715_100.01604	NA	NA	NA	NA	unidentified	NA	NA	NA	level5	NA	NA	NA	NA	NA	NA	NA	NA	NA	NA	8.17187e+06	3.5428e+07	3.54469e+07	4.24786e+07	4.04949e+07	1.01407e+07
0.715_539.22168	NA	NA	NA	NA	unidentified	NA	NA	NA	level5	NA	NA	NA	NA	NA	NA	NA	NA	NA	NA	452507	480216	520135	1.57506e+07	1.69287e+07	1.35041e+07
0.717_127.06338	NA	NA	NA	NA	unidentified	NA	NA	NA	level5	NA	NA	NA	NA	NA	NA	NA	NA	NA	NA	1.84382e+08	5.55008e+07	5.59132e+07	4.4808e+07	4.83175e+07	1.91911e+08
0.717_319.12657	NA	NA	NA	NA	unidentified	NA	NA	NA	level5	NA	NA	NA	NA	NA	NA	NA	NA	NA	NA	1.49817e+06	1.18768e+06	1.39109e+06	3.07636e+06	3.78814e+06	2.54895e+06
0.717_321.14207	NA	NA	NA	NA	unidentified	NA	NA	NA	level5	NA	NA	NA	NA	NA	NA	NA	NA	NA	NA	2.18994e+06	2.23472e+06	2.30777e+06	6.35298e+06	6.86597e+06	6.02773e+06
0.717_333.14184	NA	NA	NA	NA	unidentified	NA	NA	NA	level5	NA	NA	NA	NA	NA	NA	NA	NA	NA	NA	684433	609329	431033	804753	2.8283e+06	2.70169e+06
0.717_433.15776	NA	NA	NA	NA	unidentified	NA	NA	NA	level5	NA	NA	NA	NA	NA	NA	NA	NA	NA	NA	412663	474852	448242	1.23307e+07	1.41783e+07	1.31875e+07
0.717_472.08324	NA	NA	NA	NA	unidentified	NA	NA	NA	level5	NA	NA	NA	NA	NA	NA	NA	NA	NA	NA	1.76759e+07	2.40271e+07	9.16684e+06	5.40722e+06	5.45051e+06	2.29758e+07
0.718_135.05462	NA	NA	NA	NA	unidentified	NA	NA	NA	level5	NA	NA	NA	NA	NA	NA	NA	NA	NA	NA	325059	359280	352662	3.3077e+07	3.63906e+07	3.60465e+07
0.718_222.08521	NA	NA	NA	NA	unidentified	NA	NA	NA	level5	NA	NA	NA	NA	NA	NA	NA	NA	NA	NA	5.01867e+06	4.44669e+06	2.44699e+06	7.39274e+06	8.52422e+06	8.02907e+06
0.718_236.08947	NA	NA	NA	NA	unidentified	NA	NA	NA	level5	NA	NA	NA	NA	NA	NA	NA	NA	NA	NA	2.69992e+07	3.02299e+07	2.81826e+07	6.11263e+07	6.02911e+07	5.77506e+07
0.718_305.14733	NA	NA	NA	NA	unidentified	NA	NA	NA	level5	NA	NA	NA	NA	NA	NA	NA	NA	NA	NA	4.8258e+07	4.59472e+07	4.60521e+07	9.89059e+07	9.83155e+07	9.77894e+07
0.718_320.11097	NA	NA	NA	NA	unidentified	NA	NA	NA	level5	NA	NA	NA	NA	NA	NA	NA	NA	NA	NA	1.96466e+06	1.55703e+06	1.77335e+06	1.36392e+07	1.45738e+07	1.41249e+07
0.718_430.13220	NA	NA	NA	NA	unidentified	NA	NA	NA	level5	NA	NA	NA	NA	NA	NA	NA	NA	NA	NA	2.58941e+07	2.46348e+07	2.44109e+07	9.6395e+06	9.52958e+06	9.68693e+06
0.718_453.18555	NA	NA	NA	NA	unidentified	NA	NA	NA	level5	NA	NA	NA	NA	NA	NA	NA	NA	NA	NA	354032	407386	374102	2.32901e+06	2.51428e+06	3.08353e+06
0.718_665.25304	NA	NA	NA	NA	unidentified	NA	NA	NA	level5	NA	NA	NA	NA	NA	NA	NA	NA	NA	NA	213738	236240	228914	1.96474e+06	1.77571e+06	1.08699e+06
0.719_156.04226	NA	NA	NA	NA	unidentified	NA	NA	NA	level5	NA	NA	NA	NA	NA	NA	NA	NA	NA	NA	1.80756e+07	1.74539e+07	1.69867e+07	4.72763e+07	5.37821e+07	4.55914e+07
0.719_275.13689	NA	NA	NA	NA	unidentified	NA	NA	NA	level5	NA	NA	NA	NA	NA	NA	NA	NA	NA	NA	2.58906e+06	913500	2.1311e+06	6.07456e+06	6.69757e+06	6.75265e+06
0.719_461.18970	NA	NA	NA	NA	unidentified	NA	NA	NA	level5	NA	NA	NA	NA	NA	NA	NA	NA	NA	NA	650922	552272	522667	1.5805e+06	1.09532e+06	1.98648e+06
0.719_467.20025	NA	NA	NA	NA	unidentified	NA	NA	NA	level5	NA	NA	NA	NA	NA	NA	NA	NA	NA	NA	1.92371e+06	1.79511e+06	1.60027e+06	1.25642e+07	1.26885e+07	1.08002e+07
0.72_179.99624	NA	NA	NA	NA	unidentified	NA	NA	NA	level5	NA	NA	NA	NA	NA	NA	NA	NA	NA	NA	720517	2.44249e+06	1.24099e+06	1.83786e+06	2.3931e+06	1.66093e+06
0.72_180.12797	NA	NA	NA	NA	unidentified	NA	NA	NA	level5	NA	NA	NA	NA	NA	NA	NA	NA	NA	NA	2.12443e+06	1.61584e+07	1.93298e+07	2.35223e+06	9.97318e+06	8.48356e+06
0.72_296.11092	NA	NA	NA	NA	unidentified	NA	NA	NA	level5	NA	NA	NA	NA	NA	NA	NA	NA	NA	NA	569114	662484	618182	5.74603e+06	3.631e+06	5.6021e+06
0.72_363.15315	NA	NA	NA	NA	unidentified	NA	NA	NA	level5	NA	NA	NA	NA	NA	NA	NA	NA	NA	NA	590137	356819	441258	3.56199e+06	1.43128e+06	2.67766e+06
0.72_407.17975	NA	NA	NA	NA	unidentified	NA	NA	NA	level5	NA	NA	NA	NA	NA	NA	NA	NA	NA	NA	987665	957140	872663	2.83464e+06	3.06571e+06	3.45983e+06
0.72_502.25299	NA	NA	NA	NA	unidentified	NA	NA	NA	level5	NA	NA	NA	NA	NA	NA	NA	NA	NA	NA	406096	467296	429118	491853	439264	454207
0.721_146.02149	NA	NA	NA	NA	unidentified	NA	NA	NA	level5	NA	NA	NA	NA	NA	NA	NA	NA	NA	NA	2.29083e+06	1.57002e+06	888519	3.22635e+06	1.41101e+06	5.49516e+06
0.721_262.06865	NA	NA	NA	NA	unidentified	NA	NA	NA	level5	NA	NA	NA	NA	NA	NA	NA	NA	NA	NA	3.23528e+06	3.5116e+06	3.042e+06	6.3751e+06	6.64373e+06	7.36776e+06
0.721_369.16357	NA	NA	NA	NA	unidentified	NA	NA	NA	level5	NA	NA	NA	NA	NA	NA	NA	NA	NA	NA	881279	1.01149e+06	3.01159e+06	4.63667e+06	1.49766e+06	2.64148e+06
0.721_435.18680	NA	NA	NA	NA	unidentified	NA	NA	NA	level5	NA	NA	NA	NA	NA	NA	NA	NA	NA	NA	342739	378821	371843	3.43443e+06	3.78461e+06	4.38405e+06
0.721_521.21109	NA	NA	NA	NA	unidentified	NA	NA	NA	level5	NA	NA	NA	NA	NA	NA	NA	NA	NA	NA	548263	442935	406747	1.00014e+07	8.94888e+06	9.38084e+06
0.721_846.28990	NA	NA	NA	NA	unidentified	NA	NA	NA	level5	NA	NA	NA	NA	NA	NA	NA	NA	NA	NA	3.93212e+07	3.73762e+07	3.83619e+07	6.20242e+07	6.38522e+07	6.71923e+07
0.722_1008.34121	NA	NA	NA	NA	unidentified	NA	NA	NA	level5	NA	NA	NA	NA	NA	NA	NA	NA	NA	NA	5.50767e+06	4.75272e+06	4.68489e+06	2.25086e+07	2.30418e+07	2.37805e+07
0.722_280.07921	NA	NA	NA	NA	unidentified	NA	NA	NA	level5	NA	NA	NA	NA	NA	NA	NA	NA	NA	NA	6.95936e+06	5.93252e+06	6.27394e+06	1.40405e+07	1.38521e+07	1.85848e+07
0.722_303.13156	NA	NA	NA	NA	unidentified	NA	NA	NA	level5	NA	NA	NA	NA	NA	NA	NA	NA	NA	NA	7.34348e+06	6.24567e+06	6.64333e+06	6.61335e+06	6.1469e+06	5.1095e+06
0.722_306.09508	NA	NA	NA	NA	unidentified	NA	NA	NA	level5	NA	NA	NA	NA	NA	NA	NA	NA	NA	NA	4.51048e+06	4.87826e+06	5.16375e+06	3.44227e+07	3.08509e+07	2.73406e+07
0.722_379.14788	NA	NA	NA	NA	unidentified	NA	NA	NA	level5	NA	NA	NA	NA	NA	NA	NA	NA	NA	NA	2.65941e+06	2.2204e+06	2.5637e+06	1.05106e+07	1.13934e+07	1.07317e+07
0.722_379.18411	NA	NA	NA	NA	unidentified	NA	NA	NA	level5	NA	NA	NA	NA	NA	NA	NA	NA	NA	NA	376669	416323	408654	5.79815e+06	7.13417e+06	5.63591e+06
0.722_389.16796	NA	NA	NA	NA	unidentified	NA	NA	NA	level5	NA	NA	NA	NA	NA	NA	NA	NA	NA	NA	3.23856e+06	2.5791e+06	2.37403e+06	3.53983e+06	3.65178e+06	2.98066e+06
0.722_393.16353	NA	NA	NA	NA	unidentified	NA	NA	NA	level5	NA	NA	NA	NA	NA	NA	NA	NA	NA	NA	1.08003e+06	2.45344e+06	2.29729e+06	4.70418e+06	6.22198e+06	5.63177e+06
0.722_401.16869	NA	NA	NA	NA	unidentified	NA	NA	NA	level5	NA	NA	NA	NA	NA	NA	NA	NA	NA	NA	568658	481414	371435	2.89369e+06	3.15851e+06	2.85523e+06
0.722_447.17390	NA	NA	NA	NA	unidentified	NA	NA	NA	level5	NA	NA	NA	NA	NA	NA	NA	NA	NA	NA	2.82049e+06	2.43146e+06	2.60695e+06	1.33752e+06	1.91197e+06	1.50641e+06
0.723_254.10008	NA	NA	NA	NA	unidentified	NA	NA	NA	level5	NA	NA	NA	NA	NA	NA	NA	NA	NA	NA	425152	543482	651484	5.32829e+06	5.37922e+06	4.90631e+06
0.723_276.98970	NA	NA	NA	NA	unidentified	NA	NA	NA	level5	NA	NA	NA	NA	NA	NA	NA	NA	NA	NA	245682	259560	389861	1.22387e+06	407950	1.23181e+06
0.723_310.09003	NA	NA	NA	NA	unidentified	NA	NA	NA	level5	NA	NA	NA	NA	NA	NA	NA	NA	NA	NA	5.29977e+06	6.01394e+06	6.67291e+06	1.21706e+07	1.21176e+07	1.55502e+07
0.723_345.15364	NA	NA	NA	NA	unidentified	NA	NA	NA	level5	NA	NA	NA	NA	NA	NA	NA	NA	NA	NA	7.16807e+06	6.06296e+06	6.28053e+06	5.91289e+06	5.77563e+06	6.72104e+06
0.723_435.13773	NA	NA	NA	NA	unidentified	NA	NA	NA	level5	NA	NA	NA	NA	NA	NA	NA	NA	NA	NA	531925	580427	429747	5.158e+06	5.26537e+06	4.42378e+06
0.724_224.05316	NA	NA	NA	NA	unidentified	NA	NA	NA	level5	NA	NA	NA	NA	NA	NA	NA	NA	NA	NA	5.53559e+07	5.88149e+07	5.62351e+07	7.00276e+07	6.37909e+07	7.90866e+07
0.724_230.07908	NA	NA	NA	NA	unidentified	NA	NA	NA	level5	NA	NA	NA	NA	NA	NA	NA	NA	NA	NA	817601	3.55682e+06	4.15872e+06	1.08014e+07	1.00671e+07	1.03958e+07
0.724_278.10009	NA	NA	NA	NA	unidentified	NA	NA	NA	level5	NA	NA	NA	NA	NA	NA	NA	NA	NA	NA	372809	412057	404466	5.56233e+06	5.35635e+06	5.99149e+06
0.724_301.11608	NA	NA	NA	NA	unidentified	NA	NA	NA	level5	NA	NA	NA	NA	NA	NA	NA	NA	NA	NA	3.19125e+06	1.94465e+06	2.88405e+06	6.18743e+06	5.68882e+06	5.3866e+06
0.725_129.07903	NA	NA	NA	NA	unidentified	NA	NA	NA	level5	NA	NA	NA	NA	NA	NA	NA	NA	NA	NA	2.36577e+07	2.30945e+07	1.98454e+07	2.69314e+07	2.80659e+07	2.70713e+07
0.725_235.14196	NA	NA	NA	NA	unidentified	NA	NA	NA	level5	NA	NA	NA	NA	NA	NA	NA	NA	NA	NA	8.25574e+06	6.68405e+06	7.0167e+06	4.41655e+07	4.50162e+07	4.39034e+07
0.725_245.12628	NA	NA	NA	NA	unidentified	NA	NA	NA	level5	NA	NA	NA	NA	NA	NA	NA	NA	NA	NA	2.13205e+06	1.68482e+06	1.61992e+06	5.27413e+06	4.54814e+06	3.87635e+06
0.725_252.08436	NA	NA	NA	NA	unidentified	NA	NA	NA	level5	NA	NA	NA	NA	NA	NA	NA	NA	NA	NA	3.44717e+07	3.5428e+07	3.59598e+07	7.42434e+07	7.19875e+07	6.89207e+07
0.725_301.15231	NA	NA	NA	NA	unidentified	NA	NA	NA	level5	NA	NA	NA	NA	NA	NA	NA	NA	NA	NA	1.41544e+07	1.23814e+07	1.28203e+07	8.95156e+06	9.84102e+06	8.29617e+06
0.725_314.12128	NA	NA	NA	NA	unidentified	NA	NA	NA	level5	NA	NA	NA	NA	NA	NA	NA	NA	NA	NA	5.39022e+06	5.08531e+06	5.36222e+06	1.73289e+06	4.3196e+06	4.08493e+06
0.725_327.13231	NA	NA	NA	NA	unidentified	NA	NA	NA	level5	NA	NA	NA	NA	NA	NA	NA	NA	NA	NA	1.75541e+06	1.89971e+06	1.57025e+06	5.24783e+06	5.52343e+06	5.47227e+06
0.725_349.13723	NA	NA	NA	NA	unidentified	NA	NA	NA	level5	NA	NA	NA	NA	NA	NA	NA	NA	NA	NA	3.63104e+06	3.46889e+06	4.51096e+06	3.60504e+06	4.84061e+06	4.6987e+06
0.725_397.19554	NA	NA	NA	NA	unidentified	NA	NA	NA	level5	NA	NA	NA	NA	NA	NA	NA	NA	NA	NA	197515	223729	214847	788339	545814	822311
0.725_446.22690	NA	NA	NA	NA	unidentified	NA	NA	NA	level5	NA	NA	NA	NA	NA	NA	NA	NA	NA	NA	355221	392617	380443	389673	383181	376966
0.725_467.16512	NA	NA	NA	NA	unidentified	NA	NA	NA	level5	NA	NA	NA	NA	NA	NA	NA	NA	NA	NA	523925	602883	569097	9.47117e+06	7.68312e+06	7.23855e+06
0.726_395.14308	NA	NA	NA	NA	unidentified	NA	NA	NA	level5	NA	NA	NA	NA	NA	NA	NA	NA	NA	NA	1.6277e+06	3.56143e+06	5.99124e+06	1.23062e+07	1.15236e+07	1.16628e+07
0.726_416.15291	NA	NA	NA	NA	unidentified	NA	NA	NA	level5	NA	NA	NA	NA	NA	NA	NA	NA	NA	NA	1.1314e+06	773658	770854	1.30189e+07	9.02831e+06	1.24456e+07
0.726_501.18422	NA	NA	NA	NA	unidentified	NA	NA	NA	level5	NA	NA	NA	NA	NA	NA	NA	NA	NA	NA	892023	513896	236497	441771	278897	315540
0.727_175.12097	NA	NA	NA	NA	unidentified	NA	NA	NA	level5	NA	NA	NA	NA	NA	NA	NA	NA	NA	NA	1.77563e+06	1.42231e+06	1.55525e+06	3.61546e+06	3.19601e+06	2.82245e+06
0.727_204.06374	NA	NA	NA	NA	unidentified	NA	NA	NA	level5	NA	NA	NA	NA	NA	NA	NA	NA	NA	NA	1.80326e+07	1.59888e+07	9.92003e+06	5.59199e+07	5.23963e+07	5.3813e+07
0.727_271.14207	NA	NA	NA	NA	unidentified	NA	NA	NA	level5	NA	NA	NA	NA	NA	NA	NA	NA	NA	NA	2.66037e+06	2.60085e+06	2.78464e+06	7.43928e+06	7.13836e+06	6.77193e+06
0.727_291.14288	NA	NA	NA	NA	unidentified	NA	NA	NA	level5	NA	NA	NA	NA	NA	NA	NA	NA	NA	NA	285364	323237	313214	1.71447e+06	2.32235e+06	2.32047e+06
0.727_292.07933	NA	NA	NA	NA	unidentified	NA	NA	NA	level5	NA	NA	NA	NA	NA	NA	NA	NA	NA	NA	2.76004e+06	1.74113e+06	2.46048e+06	4.99106e+06	3.08592e+06	5.43186e+06
0.727_307.16349	NA	NA	NA	NA	unidentified	NA	NA	NA	level5	NA	NA	NA	NA	NA	NA	NA	NA	NA	NA	1.11477e+06	1.52266e+06	1.20247e+06	4.29643e+06	4.65164e+06	3.93736e+06
0.727_329.14707	NA	NA	NA	NA	unidentified	NA	NA	NA	level5	NA	NA	NA	NA	NA	NA	NA	NA	NA	NA	2.33303e+06	2.29526e+06	2.23433e+06	2.69347e+06	2.72434e+06	3.5567e+06
0.727_331.16296	NA	NA	NA	NA	unidentified	NA	NA	NA	level5	NA	NA	NA	NA	NA	NA	NA	NA	NA	NA	353752	437229	378869	4.29693e+06	4.17691e+06	3.77571e+06
0.727_336.06965	NA	NA	NA	NA	unidentified	NA	NA	NA	level5	NA	NA	NA	NA	NA	NA	NA	NA	NA	NA	743607	771235	1.16182e+06	3.0866e+06	3.06803e+06	3.40103e+06
0.727_372.12695	NA	NA	NA	NA	unidentified	NA	NA	NA	level5	NA	NA	NA	NA	NA	NA	NA	NA	NA	NA	5.03516e+06	4.80196e+06	6.61312e+06	7.79801e+06	7.99266e+06	6.76769e+06
0.727_444.14819	NA	NA	NA	NA	unidentified	NA	NA	NA	level5	NA	NA	NA	NA	NA	NA	NA	NA	NA	NA	275237	331415	283955	9.08767e+06	8.95097e+06	7.0601e+06
0.727_457.17955	NA	NA	NA	NA	unidentified	NA	NA	NA	level5	NA	NA	NA	NA	NA	NA	NA	NA	NA	NA	9.25334e+06	8.90749e+06	9.59966e+06	8.06494e+06	7.70141e+06	8.95312e+06
0.727_468.14823	NA	NA	NA	NA	unidentified	NA	NA	NA	level5	NA	NA	NA	NA	NA	NA	NA	NA	NA	NA	385632	426230	413013	2.00252e+07	1.91224e+07	2.10657e+07
0.727_503.20084	NA	NA	NA	NA	unidentified	NA	NA	NA	level5	NA	NA	NA	NA	NA	NA	NA	NA	NA	NA	1.54657e+06	1.62798e+06	1.08687e+06	1.53043e+07	1.57849e+07	1.49011e+07
0.727_619.23414	NA	NA	NA	NA	unidentified	NA	NA	NA	level5	NA	NA	NA	NA	NA	NA	NA	NA	NA	NA	8.67632e+06	8.78447e+06	9.18742e+06	1.39053e+07	1.52171e+07	1.97649e+07
0.728_146.05797	NA	NA	NA	NA	unidentified	NA	NA	NA	level5	NA	NA	NA	NA	NA	NA	NA	NA	NA	NA	2.24873e+07	1.87168e+07	4.04371e+06	6.77697e+06	7.57148e+06	7.24313e+06
0.728_216.06332	NA	NA	NA	NA	unidentified	NA	NA	NA	level5	NA	NA	NA	NA	NA	NA	NA	NA	NA	NA	4.9297e+06	3.56306e+06	4.28386e+06	3.61167e+07	3.83937e+07	1.71904e+07
0.728_232.05826	NA	NA	NA	NA	unidentified	NA	NA	NA	level5	NA	NA	NA	NA	NA	NA	NA	NA	NA	NA	7.13356e+06	9.44716e+06	7.61374e+06	453050	445502	438276
0.728_276.09539	NA	NA	NA	NA	unidentified	NA	NA	NA	level5	NA	NA	NA	NA	NA	NA	NA	NA	NA	NA	4.69776e+06	2.99851e+06	2.29376e+06	1.6809e+06	426120	2.24647e+06
0.728_345.14249	NA	NA	NA	NA	unidentified	NA	NA	NA	level5	NA	NA	NA	NA	NA	NA	NA	NA	NA	NA	1.75541e+06	1.89971e+06	1.57025e+06	5.24783e+06	5.52343e+06	5.47227e+06
0.728_520.16308	NA	NA	NA	NA	unidentified	NA	NA	NA	level5	NA	NA	NA	NA	NA	NA	NA	NA	NA	NA	2.16267e+06	1.64522e+06	1.24537e+06	4.35935e+06	3.25118e+06	2.94188e+06
0.728_530.16506	NA	NA	NA	NA	unidentified	NA	NA	NA	level5	NA	NA	NA	NA	NA	NA	NA	NA	NA	NA	4.51777e+06	892859	1.13983e+06	7.67103e+06	1.08064e+06	2.14329e+06
0.728_538.17375	NA	NA	NA	NA	unidentified	NA	NA	NA	level5	NA	NA	NA	NA	NA	NA	NA	NA	NA	NA	5.73182e+07	5.00819e+07	5.19534e+07	3.0995e+07	3.4599e+07	3.02281e+07
0.729_187.08447	NA	NA	NA	NA	unidentified	NA	NA	NA	level5	NA	NA	NA	NA	NA	NA	NA	NA	NA	NA	3.18754e+06	3.61656e+06	3.3772e+06	4.0797e+06	4.48249e+06	5.92768e+06
0.729_294.09528	NA	NA	NA	NA	unidentified	NA	NA	NA	level5	NA	NA	NA	NA	NA	NA	NA	NA	NA	NA	830778	921536	1.06214e+06	3.82972e+06	2.55145e+06	3.42437e+06
0.729_319.16281	NA	NA	NA	NA	unidentified	NA	NA	NA	level5	NA	NA	NA	NA	NA	NA	NA	NA	NA	NA	1.25014e+06	964071	959303	3.19431e+06	3.34489e+06	2.58921e+06
0.729_320.07407	NA	NA	NA	NA	unidentified	NA	NA	NA	level5	NA	NA	NA	NA	NA	NA	NA	NA	NA	NA	8.29404e+06	1.46669e+07	1.06506e+07	443650	436259	429183
0.729_326.08456	NA	NA	NA	NA	unidentified	NA	NA	NA	level5	NA	NA	NA	NA	NA	NA	NA	NA	NA	NA	1.69736e+06	951917	1.00142e+06	575138	756233	1.63481e+06
0.729_370.11149	NA	NA	NA	NA	unidentified	NA	NA	NA	level5	NA	NA	NA	NA	NA	NA	NA	NA	NA	NA	2.48668e+07	2.10669e+07	1.99231e+07	5.27016e+07	5.23574e+07	5.06499e+07
0.729_490.15333	NA	NA	NA	NA	unidentified	NA	NA	NA	level5	NA	NA	NA	NA	NA	NA	NA	NA	NA	NA	404666	539222	476787	6.71292e+06	7.76155e+06	7.55354e+06
0.729_493.17969	NA	NA	NA	NA	unidentified	NA	NA	NA	level5	NA	NA	NA	NA	NA	NA	NA	NA	NA	NA	466855	516004	506499	2.76117e+06	1.96938e+06	2.63458e+06
0.73_154.02661	NA	NA	NA	NA	unidentified	NA	NA	NA	level5	NA	NA	NA	NA	NA	NA	NA	NA	NA	NA	3.05266e+06	2.14705e+06	2.14419e+06	1.79015e+06	2.39271e+06	1.72299e+06
0.73_186.05281	NA	NA	NA	NA	unidentified	NA	NA	NA	level5	NA	NA	NA	NA	NA	NA	NA	NA	NA	NA	4.97304e+06	4.42253e+06	4.27408e+06	1.23661e+07	1.12932e+07	1.12465e+07
0.73_200.06847	NA	NA	NA	NA	unidentified	NA	NA	NA	level5	NA	NA	NA	NA	NA	NA	NA	NA	NA	NA	8.51019e+06	8.35241e+06	1.07194e+07	4.53517e+06	4.91303e+06	3.9879e+06
0.73_213.10007	NA	NA	NA	NA	unidentified	NA	NA	NA	level5	NA	NA	NA	NA	NA	NA	NA	NA	NA	NA	4.5181e+06	4.12878e+06	5.20378e+06	417901	412789	409762
0.73_272.10103	NA	NA	NA	NA	unidentified	NA	NA	NA	level5	NA	NA	NA	NA	NA	NA	NA	NA	NA	NA	447243	494326	485221	6.39554e+06	5.54814e+06	6.57772e+06
0.73_315.13199	NA	NA	NA	NA	unidentified	NA	NA	NA	level5	NA	NA	NA	NA	NA	NA	NA	NA	NA	NA	1.37837e+06	965446	772013	2.60247e+06	2.79792e+06	3.0912e+06
0.73_366.11653	NA	NA	NA	NA	unidentified	NA	NA	NA	level5	NA	NA	NA	NA	NA	NA	NA	NA	NA	NA	243098	285128	273809	1.76771e+06	1.75478e+06	1.33133e+06
0.73_371.15815	NA	NA	NA	NA	unidentified	NA	NA	NA	level5	NA	NA	NA	NA	NA	NA	NA	NA	NA	NA	1.30883e+06	1.04517e+06	816270	3.68539e+06	3.41879e+06	3.65308e+06
0.73_393.16397	NA	NA	NA	NA	unidentified	NA	NA	NA	level5	NA	NA	NA	NA	NA	NA	NA	NA	NA	NA	2.82931e+06	2.34937e+06	3.3062e+06	308366	306583	294536
0.73_534.17876	NA	NA	NA	NA	unidentified	NA	NA	NA	level5	NA	NA	NA	NA	NA	NA	NA	NA	NA	NA	332191	324497	469203	1.61284e+06	725510	2.18049e+06
0.73_550.17363	NA	NA	NA	NA	unidentified	NA	NA	NA	level5	NA	NA	NA	NA	NA	NA	NA	NA	NA	NA	1.32663e+08	1.30418e+08	1.36963e+08	5.60028e+08	5.57047e+08	5.47974e+08
0.731_158.05809	NA	NA	NA	NA	unidentified	NA	NA	NA	level5	NA	NA	NA	NA	NA	NA	NA	NA	NA	NA	625340	669582	736790	3.35959e+06	2.43002e+06	2.52752e+06
0.731_168.04232	NA	NA	NA	NA	unidentified	NA	NA	NA	level5	NA	NA	NA	NA	NA	NA	NA	NA	NA	NA	3.60732e+06	4.04348e+06	3.77786e+06	5.85194e+06	4.09001e+06	3.41922e+06
0.731_209.10539	NA	NA	NA	NA	unidentified	NA	NA	NA	level5	NA	NA	NA	NA	NA	NA	NA	NA	NA	NA	279583	441805	304118	2.11665e+06	2.12492e+06	2.39857e+06
0.731_210.07411	NA	NA	NA	NA	unidentified	NA	NA	NA	level5	NA	NA	NA	NA	NA	NA	NA	NA	NA	NA	1.01427e+07	1.00823e+07	9.78296e+06	3.22487e+07	5.49235e+07	3.02125e+07
0.731_232.05814	NA	NA	NA	NA	unidentified	NA	NA	NA	level5	NA	NA	NA	NA	NA	NA	NA	NA	NA	NA	8.88155e+06	7.9728e+06	7.70857e+06	5.18538e+06	4.53159e+06	6.2013e+06
0.731_258.07405	NA	NA	NA	NA	unidentified	NA	NA	NA	level5	NA	NA	NA	NA	NA	NA	NA	NA	NA	NA	5.3081e+06	6.74618e+06	4.6727e+06	1.34537e+07	9.06069e+06	8.93819e+06
0.731_276.08459	NA	NA	NA	NA	unidentified	NA	NA	NA	level5	NA	NA	NA	NA	NA	NA	NA	NA	NA	NA	8.72427e+06	9.64166e+06	7.48591e+06	1.4119e+07	1.3488e+07	1.33501e+07
0.731_290.09972	NA	NA	NA	NA	unidentified	NA	NA	NA	level5	NA	NA	NA	NA	NA	NA	NA	NA	NA	NA	455263	487472	536401	872897	2.54519e+06	2.40852e+06
0.731_295.12651	NA	NA	NA	NA	unidentified	NA	NA	NA	level5	NA	NA	NA	NA	NA	NA	NA	NA	NA	NA	7.42996e+06	7.18722e+06	7.74291e+06	441673	436270	433070
0.731_387.15404	NA	NA	NA	NA	unidentified	NA	NA	NA	level5	NA	NA	NA	NA	NA	NA	NA	NA	NA	NA	3.23856e+06	2.5791e+06	2.37403e+06	3.53983e+06	1.87021e+06	3.74308e+06
0.731_413.16847	NA	NA	NA	NA	unidentified	NA	NA	NA	level5	NA	NA	NA	NA	NA	NA	NA	NA	NA	NA	1.68185e+06	1.2722e+06	1.3009e+06	8.96493e+06	9.23535e+06	8.25592e+06
0.731_418.13292	NA	NA	NA	NA	unidentified	NA	NA	NA	level5	NA	NA	NA	NA	NA	NA	NA	NA	NA	NA	1.07375e+07	9.88774e+06	9.05709e+06	1.49783e+07	1.91336e+07	1.29394e+07
0.731_419.17939	NA	NA	NA	NA	unidentified	NA	NA	NA	level5	NA	NA	NA	NA	NA	NA	NA	NA	NA	NA	1.53702e+06	1.47108e+06	1.39114e+06	3.98481e+06	4.15843e+06	3.2741e+06
0.731_781.28857	NA	NA	NA	NA	unidentified	NA	NA	NA	level5	NA	NA	NA	NA	NA	NA	NA	NA	NA	NA	311699	315511	321572	1.38797e+06	2.62194e+06	2.18975e+06
0.732_185.10512	NA	NA	NA	NA	unidentified	NA	NA	NA	level5	NA	NA	NA	NA	NA	NA	NA	NA	NA	NA	9.17075e+06	8.07066e+06	8.59856e+06	4.06005e+06	3.7046e+06	3.22432e+06
0.732_204.06329	NA	NA	NA	NA	unidentified	NA	NA	NA	level5	NA	NA	NA	NA	NA	NA	NA	NA	NA	NA	1.28656e+07	1.4525e+07	1.48895e+07	1.16941e+07	1.69219e+07	8.99183e+06
0.732_246.07385	NA	NA	NA	NA	unidentified	NA	NA	NA	level5	NA	NA	NA	NA	NA	NA	NA	NA	NA	NA	1.45457e+06	1.12019e+06	1.16156e+06	1.13891e+07	6.17366e+06	1.0284e+07
0.732_323.12189	NA	NA	NA	NA	unidentified	NA	NA	NA	level5	NA	NA	NA	NA	NA	NA	NA	NA	NA	NA	4.23928e+06	4.03314e+06	4.53969e+06	8.54181e+06	7.70602e+06	8.32087e+06
0.732_373.17364	NA	NA	NA	NA	unidentified	NA	NA	NA	level5	NA	NA	NA	NA	NA	NA	NA	NA	NA	NA	1.02376e+06	901168	774565	2.70259e+06	2.84975e+06	2.79161e+06
0.732_386.10642	NA	NA	NA	NA	unidentified	NA	NA	NA	level5	NA	NA	NA	NA	NA	NA	NA	NA	NA	NA	4.98225e+06	5.35694e+06	6.07075e+06	5.98737e+06	4.72975e+06	6.98711e+06
0.732_700.23003	NA	NA	NA	NA	unidentified	NA	NA	NA	level5	NA	NA	NA	NA	NA	NA	NA	NA	NA	NA	2.72399e+06	2.67831e+06	1.87171e+06	4.22953e+06	3.7568e+06	2.89018e+06
0.733_156.04233	NA	NA	NA	NA	unidentified	NA	NA	NA	level5	NA	NA	NA	NA	NA	NA	NA	NA	NA	NA	4.06645e+06	3.64547e+06	5.6272e+06	6.98844e+06	7.33806e+06	1.19704e+07
0.733_172.03714	NA	NA	NA	NA	unidentified	NA	NA	NA	level5	NA	NA	NA	NA	NA	NA	NA	NA	NA	NA	4.10239e+06	4.35318e+06	5.43699e+06	5.4161e+06	5.9837e+06	2.97759e+06
0.733_248.05306	NA	NA	NA	NA	unidentified	NA	NA	NA	level5	NA	NA	NA	NA	NA	NA	NA	NA	NA	NA	2.10641e+06	2.06491e+06	1.99804e+06	409874	730973	452195
0.733_250.06871	NA	NA	NA	NA	unidentified	NA	NA	NA	level5	NA	NA	NA	NA	NA	NA	NA	NA	NA	NA	1.28656e+07	1.4525e+07	1.48895e+07	1.16941e+07	1.69219e+07	8.99183e+06
0.733_296.11075	NA	NA	NA	NA	unidentified	NA	NA	NA	level5	NA	NA	NA	NA	NA	NA	NA	NA	NA	NA	649467	501179	665327	8.25337e+06	7.58759e+06	6.74703e+06
0.733_405.16311	NA	NA	NA	NA	unidentified	NA	NA	NA	level5	NA	NA	NA	NA	NA	NA	NA	NA	NA	NA	3.42818e+06	2.61855e+06	2.72282e+06	1.45436e+06	1.89822e+06	1.09965e+06
0.734_174.05282	NA	NA	NA	NA	unidentified	NA	NA	NA	level5	NA	NA	NA	NA	NA	NA	NA	NA	NA	NA	3.71014e+06	3.91932e+06	4.35719e+06	1.28197e+07	7.88121e+06	9.14833e+06
0.734_249.10042	NA	NA	NA	NA	unidentified	NA	NA	NA	level5	NA	NA	NA	NA	NA	NA	NA	NA	NA	NA	1.79287e+06	1.66282e+06	1.89819e+06	3.54478e+06	3.58993e+06	3.44194e+06
0.734_286.06877	NA	NA	NA	NA	unidentified	NA	NA	NA	level5	NA	NA	NA	NA	NA	NA	NA	NA	NA	NA	1.50507e+06	1.03761e+06	817804	1.04052e+07	6.49041e+06	7.8828e+06
0.734_439.16886	NA	NA	NA	NA	unidentified	NA	NA	NA	level5	NA	NA	NA	NA	NA	NA	NA	NA	NA	NA	1.58363e+06	1.60997e+06	1.68764e+06	1.16813e+06	1.25318e+06	1.24021e+06
0.734_458.16352	NA	NA	NA	NA	unidentified	NA	NA	NA	level5	NA	NA	NA	NA	NA	NA	NA	NA	NA	NA	306953	336880	343352	2.07159e+06	2.19198e+06	2.67519e+06
0.734_466.13226	NA	NA	NA	NA	unidentified	NA	NA	NA	level5	NA	NA	NA	NA	NA	NA	NA	NA	NA	NA	509156	545178	599899	991721	1.49108e+06	928789
0.734_471.19560	NA	NA	NA	NA	unidentified	NA	NA	NA	level5	NA	NA	NA	NA	NA	NA	NA	NA	NA	NA	441245	454831	428966	316424	278975	282583
0.734_990.33028	NA	NA	NA	NA	unidentified	NA	NA	NA	level5	NA	NA	NA	NA	NA	NA	NA	NA	NA	NA	381763	432431	419022	1.52302e+07	8.98426e+06	1.47074e+07
0.735_188.06842	NA	NA	NA	NA	unidentified	NA	NA	NA	level5	NA	NA	NA	NA	NA	NA	NA	NA	NA	NA	1.83155e+06	972269	789607	4.75749e+06	3.17458e+06	1.4646e+06
0.735_336.10562	NA	NA	NA	NA	unidentified	NA	NA	NA	level5	NA	NA	NA	NA	NA	NA	NA	NA	NA	NA	921007	896701	413354	3.17801e+06	3.18118e+06	2.93564e+06
0.735_486.15820	NA	NA	NA	NA	unidentified	NA	NA	NA	level5	NA	NA	NA	NA	NA	NA	NA	NA	NA	NA	3.78418e+06	2.36068e+06	3.49195e+06	2.26031e+07	2.05289e+07	2.00497e+07
0.736_304.07946	NA	NA	NA	NA	unidentified	NA	NA	NA	level5	NA	NA	NA	NA	NA	NA	NA	NA	NA	NA	5.3081e+06	6.74618e+06	3.34437e+06	1.34537e+07	9.06069e+06	8.93819e+06
0.736_308.11088	NA	NA	NA	NA	unidentified	NA	NA	NA	level5	NA	NA	NA	NA	NA	NA	NA	NA	NA	NA	1.66232e+06	699734	577467	3.66646e+06	2.70207e+06	3.61397e+06
0.737_112.02735	NA	NA	NA	NA	unidentified	NA	NA	NA	level5	NA	NA	NA	NA	NA	NA	NA	NA	NA	NA	1.17901e+07	1.10814e+07	1.07723e+07	1.44756e+07	1.46616e+07	1.41763e+07
0.737_206.11043	NA	NA	NA	NA	unidentified	NA	NA	NA	level5	NA	NA	NA	NA	NA	NA	NA	NA	NA	NA	269023	287884	303009	304650	351455	290982
0.737_371.11424	NA	NA	NA	NA	unidentified	NA	NA	NA	level5	NA	NA	NA	NA	NA	NA	NA	NA	NA	NA	2.7554e+06	1.4621e+06	1.7015e+06	6.45702e+06	3.85338e+06	6.98124e+06
0.737_412.22103	NA	NA	NA	NA	unidentified	NA	NA	NA	level5	NA	NA	NA	NA	NA	NA	NA	NA	NA	NA	875261	488321	685825	653093	459009	866941
0.737_874.28378	NA	NA	NA	NA	unidentified	NA	NA	NA	level5	NA	NA	NA	NA	NA	NA	NA	NA	NA	NA	525848	532279	542505	9.39734e+06	8.55207e+06	9.41269e+06
0.738_257.12628	NA	NA	NA	NA	unidentified	NA	NA	NA	level5	NA	NA	NA	NA	NA	NA	NA	NA	NA	NA	1.10315e+07	1.07801e+07	1.04519e+07	1.11884e+07	1.16413e+07	1.06064e+07
0.738_262.06931	NA	NA	NA	NA	unidentified	NA	NA	NA	level5	NA	NA	NA	NA	NA	NA	NA	NA	NA	NA	2.27284e+06	1.95583e+06	1.75885e+06	6.24328e+06	5.93937e+06	5.53077e+06
0.738_279.13161	NA	NA	NA	NA	unidentified	NA	NA	NA	level5	NA	NA	NA	NA	NA	NA	NA	NA	NA	NA	5.44089e+06	4.11251e+06	4.38333e+06	537851	661207	504104
0.738_353.14739	NA	NA	NA	NA	unidentified	NA	NA	NA	level5	NA	NA	NA	NA	NA	NA	NA	NA	NA	NA	2.47196e+06	1.79984e+06	2.23747e+06	1.60697e+06	1.73901e+06	2.0385e+06
0.738_387.17412	NA	NA	NA	NA	unidentified	NA	NA	NA	level5	NA	NA	NA	NA	NA	NA	NA	NA	NA	NA	3.27787e+06	8.12095e+06	8.20801e+06	4.10549e+06	9.1096e+06	2.56361e+06
0.738_394.11147	NA	NA	NA	NA	unidentified	NA	NA	NA	level5	NA	NA	NA	NA	NA	NA	NA	NA	NA	NA	1.46966e+06	1.18076e+06	1.73343e+06	1.44936e+06	1.36076e+06	830797
0.739_125.99328	NA	NA	NA	NA	unidentified	NA	NA	NA	level5	NA	NA	NA	NA	NA	NA	NA	NA	NA	NA	1.56183e+07	839747	9.1513e+06	4.05954e+06	1.33081e+07	4.98295e+06
0.739_176.06830	NA	NA	NA	NA	unidentified	NA	NA	NA	level5	NA	NA	NA	NA	NA	NA	NA	NA	NA	NA	1.32659e+06	899258	1.15034e+06	5.73327e+06	5.46644e+06	6.24541e+06
0.739_274.06914	NA	NA	NA	NA	unidentified	NA	NA	NA	level5	NA	NA	NA	NA	NA	NA	NA	NA	NA	NA	4.31646e+06	2.73708e+06	4.07738e+06	1.08931e+06	2.27077e+06	1.68397e+06
0.739_320.07426	NA	NA	NA	NA	unidentified	NA	NA	NA	level5	NA	NA	NA	NA	NA	NA	NA	NA	NA	NA	4.31646e+06	2.73708e+06	4.07738e+06	1.08931e+06	2.27077e+06	1.68397e+06
0.739_378.11670	NA	NA	NA	NA	unidentified	NA	NA	NA	level5	NA	NA	NA	NA	NA	NA	NA	NA	NA	NA	1.30872e+06	1.06958e+06	1.3598e+06	4.8893e+06	2.68864e+06	4.02748e+06
0.74_254.06328	NA	NA	NA	NA	unidentified	NA	NA	NA	level5	NA	NA	NA	NA	NA	NA	NA	NA	NA	NA	1.32321e+07	3.24716e+06	3.38117e+06	3.24498e+06	3.21508e+06	3.5541e+06
0.742_459.19652	NA	NA	NA	NA	unidentified	NA	NA	NA	level5	NA	NA	NA	NA	NA	NA	NA	NA	NA	NA	640110	643759	694057	114771	126553	106768
0.743_362.12103	NA	NA	NA	NA	unidentified	NA	NA	NA	level5	NA	NA	NA	NA	NA	NA	NA	NA	NA	NA	344349	303226	351334	528684	1.31578e+06	1.17468e+06
0.743_379.09649	NA	NA	NA	NA	unidentified	NA	NA	NA	level5	NA	NA	NA	NA	NA	NA	NA	NA	NA	NA	9.68752e+06	9.89663e+06	5.12376e+06	1.73864e+06	8.96543e+06	1.09328e+07
0.744_157.07415	NA	NA	NA	NA	unidentified	NA	NA	NA	level5	NA	NA	NA	NA	NA	NA	NA	NA	NA	NA	5.50316e+07	5.57299e+07	9.77315e+06	8.71405e+07	5.68369e+07	8.2816e+07
0.745_216.04007	NA	NA	NA	NA	unidentified	NA	NA	NA	level5	NA	NA	NA	NA	NA	NA	NA	NA	NA	NA	1.08619e+08	1.01149e+08	1.07303e+08	1.91697e+08	1.9346e+08	1.93995e+08
0.745_240.08447	NA	NA	NA	NA	unidentified	NA	NA	NA	level5	NA	NA	NA	NA	NA	NA	NA	NA	NA	NA	1.87817e+06	2.57147e+06	1.83319e+06	8.32819e+06	8.29316e+06	8.43919e+06
0.747_297.14205	NA	NA	NA	NA	unidentified	NA	NA	NA	level5	NA	NA	NA	NA	NA	NA	NA	NA	NA	NA	3.76784e+06	3.78117e+06	2.07643e+06	397207	162048	384704
0.747_634.13765	NA	NA	NA	NA	unidentified	NA	NA	NA	level5	NA	NA	NA	NA	NA	NA	NA	NA	NA	NA	951437	1.22154e+06	1.41703e+06	2.98943e+06	1.45374e+06	3.54435e+06
0.748_134.02149	NA	NA	NA	NA	unidentified	NA	NA	NA	level5	NA	NA	NA	NA	NA	NA	NA	NA	NA	NA	4.99717e+06	4.08658e+06	2.59098e+06	2.43617e+07	2.21341e+07	2.37013e+07
0.748_244.06917	NA	NA	NA	NA	unidentified	NA	NA	NA	level5	NA	NA	NA	NA	NA	NA	NA	NA	NA	NA	1.29672e+06	1.41062e+06	1.18415e+06	2.53286e+06	2.51795e+06	2.72201e+06
0.749_158.02168	NA	NA	NA	NA	unidentified	NA	NA	NA	level5	NA	NA	NA	NA	NA	NA	NA	NA	NA	NA	1.58168e+07	1.22852e+06	4.05895e+06	1.84318e+06	1.76099e+07	5.31448e+07
0.749_214.04786	NA	NA	NA	NA	unidentified	NA	NA	NA	level5	NA	NA	NA	NA	NA	NA	NA	NA	NA	NA	7.5229e+06	3.61905e+06	3.55523e+06	3.35353e+06	980132	1.37504e+06
0.749_361.13748	NA	NA	NA	NA	unidentified	NA	NA	NA	level5	NA	NA	NA	NA	NA	NA	NA	NA	NA	NA	353232	338109	363168	7.76785e+06	1.54343e+07	1.83025e+07
0.75_130.02683	NA	NA	NA	NA	unidentified	NA	NA	NA	level5	NA	NA	NA	NA	NA	NA	NA	NA	NA	NA	9.55746e+07	1.03492e+08	9.67815e+07	1.99816e+08	2.08052e+08	2.00378e+08
0.75_342.13576	NA	NA	NA	NA	unidentified	NA	NA	NA	level5	NA	NA	NA	NA	NA	NA	NA	NA	NA	NA	4.38678e+06	4.17477e+06	4.87938e+06	4.36821e+06	3.6672e+06	2.28099e+06
0.751_136.03856	NA	NA	NA	NA	unidentified	NA	NA	NA	level5	NA	NA	NA	NA	NA	NA	NA	NA	NA	NA	2.77837e+06	2.47456e+06	2.47353e+06	2.03162e+07	1.95618e+07	2.0124e+07
0.751_83.99944	NA	NA	NA	NA	unidentified	NA	NA	NA	level5	NA	NA	NA	NA	NA	NA	NA	NA	NA	NA	2.52943e+06	4.36856e+06	1.47715e+06	7.19415e+06	2.03807e+06	1.1954e+06
0.752_452.09347	NA	NA	NA	NA	unidentified	NA	NA	NA	level5	NA	NA	NA	NA	NA	NA	NA	NA	NA	NA	4.12671e+06	2.46049e+06	3.30248e+06	727998	735887	695338
0.752_542.12569	NA	NA	NA	NA	unidentified	NA	NA	NA	level5	NA	NA	NA	NA	NA	NA	NA	NA	NA	NA	7.23505e+06	9.68784e+06	1.18825e+07	1.08249e+07	1.26459e+07	1.11274e+07
0.76_539.17653	NA	NA	NA	NA	unidentified	NA	NA	NA	level5	NA	NA	NA	NA	NA	NA	NA	NA	NA	NA	1.08685e+07	9.44827e+06	9.68023e+06	3.75072e+06	1.59703e+06	4.05025e+06
0.761_218.01923	NA	NA	NA	NA	unidentified	NA	NA	NA	level5	NA	NA	NA	NA	NA	NA	NA	NA	NA	NA	1.73789e+08	1.57631e+08	1.57403e+08	1.47187e+08	1.43613e+08	1.51249e+08
0.761_368.11264	NA	NA	NA	NA	unidentified	NA	NA	NA	level5	NA	NA	NA	NA	NA	NA	NA	NA	NA	NA	7.33378e+07	5.13047e+07	5.02197e+07	5.94796e+07	2.14865e+07	2.29539e+07
0.762_166.04772	NA	NA	NA	NA	unidentified	NA	NA	NA	level5	NA	NA	NA	NA	NA	NA	NA	NA	NA	NA	2.672e+07	2.58533e+07	2.75989e+07	2.225e+07	2.03343e+07	1.94293e+07
0.762_196.03746	NA	NA	NA	NA	unidentified	NA	NA	NA	level5	NA	NA	NA	NA	NA	NA	NA	NA	NA	NA	2.49832e+06	3.36429e+06	3.32582e+06	467936	1.0742e+06	339169
0.763_426.07759	NA	NA	NA	NA	unidentified	NA	NA	NA	level5	NA	NA	NA	NA	NA	NA	NA	NA	NA	NA	1.09917e+07	9.01726e+06	9.16684e+06	5.40722e+06	5.45051e+06	4.85453e+06
0.765_212.03223	NA	NA	NA	NA	unidentified	NA	NA	NA	level5	NA	NA	NA	NA	NA	NA	NA	NA	NA	NA	9.48921e+06	8.83401e+06	8.74601e+06	2.12038e+06	2.09262e+06	2.10926e+06
0.765_234.01401	NA	NA	NA	NA	unidentified	NA	NA	NA	level5	NA	NA	NA	NA	NA	NA	NA	NA	NA	NA	9.48921e+06	8.83401e+06	8.74601e+06	1.53881e+06	1.36994e+06	1.34989e+06
0.765_380.07200	NA	NA	NA	NA	unidentified	NA	NA	NA	level5	NA	NA	NA	NA	NA	NA	NA	NA	NA	NA	4.09495e+07	1.19012e+08	1.44769e+08	8.46875e+07	8.28365e+07	8.58139e+07
0.766_196.05821	NA	NA	NA	NA	unidentified	NA	NA	NA	level5	NA	NA	NA	NA	NA	NA	NA	NA	NA	NA	1.36812e+09	1.21431e+09	1.27405e+09	5.63534e+08	5.94951e+08	5.39419e+08
0.767_257.10281	NA	NA	NA	NA	unidentified	NA	NA	NA	level5	NA	NA	NA	NA	NA	NA	NA	NA	NA	NA	1.60532e+07	1.35288e+07	1.3437e+07	4.10688e+07	3.83872e+07	3.89856e+07
0.767_359.14283	NA	NA	NA	NA	unidentified	NA	NA	NA	level5	NA	NA	NA	NA	NA	NA	NA	NA	NA	NA	1.8215e+06	2.82361e+06	6.25122e+07	2.4262e+07	5.16632e+07	5.00823e+07
0.768_508.14131	NA	NA	NA	NA	unidentified	NA	NA	NA	level5	NA	NA	NA	NA	NA	NA	NA	NA	NA	NA	4.67746e+06	4.60527e+06	6.03574e+06	2.64842e+06	1.97569e+06	2.19778e+06
0.769_90.00860	NA	NA	NA	NA	unidentified	NA	NA	NA	level5	NA	NA	NA	NA	NA	NA	NA	NA	NA	NA	186295	1.54907e+06	216232	1.26361e+06	2.04784e+06	486684
0.774_146.04642	NA	NA	NA	NA	unidentified	NA	NA	NA	level5	NA	NA	NA	NA	NA	NA	NA	NA	NA	NA	1.40164e+07	1.44145e+07	1.46218e+07	1.21989e+07	1.27646e+07	1.2064e+07
0.774_367.11634	NA	NA	NA	NA	unidentified	NA	NA	NA	level5	NA	NA	NA	NA	NA	NA	NA	NA	NA	NA	1.75648e+07	1.74464e+07	8.82458e+06	1.53442e+07	5.50822e+06	5.38745e+06
0.776_602.14673	NA	NA	NA	NA	unidentified	NA	NA	NA	level5	NA	NA	NA	NA	NA	NA	NA	NA	NA	NA	1.179e+06	807230	479450	1.89334e+06	2.07941e+06	2.12973e+06
0.779_224.00869	NA	NA	NA	NA	unidentified	NA	NA	NA	level5	NA	NA	NA	NA	NA	NA	NA	NA	NA	NA	8.8186e+06	6.46971e+06	7.30806e+06	1.05617e+07	1.00924e+07	1.02589e+07
0.779_344.05104	NA	NA	NA	NA	unidentified	NA	NA	NA	level5	NA	NA	NA	NA	NA	NA	NA	NA	NA	NA	5.22097e+06	3.06797e+06	3.50944e+06	1.09249e+07	9.51537e+06	9.83278e+06
0.78_390.12650	NA	NA	NA	NA	unidentified	NA	NA	NA	level5	NA	NA	NA	NA	NA	NA	NA	NA	NA	NA	4.01439e+07	4.2297e+07	4.06266e+07	1.2488e+07	4.30517e+07	4.02205e+07
0.781_270.09483	NA	NA	NA	NA	unidentified	NA	NA	NA	level5	NA	NA	NA	NA	NA	NA	NA	NA	NA	NA	7.59184e+06	7.27357e+06	7.84995e+06	1.74722e+07	1.41811e+07	1.7514e+07
0.785_145.07390	NA	NA	NA	NA	unidentified	NA	NA	NA	level5	NA	NA	NA	NA	NA	NA	NA	NA	NA	NA	9.44155e+06	7.97493e+06	8.14636e+06	7.46056e+06	7.18806e+06	7.64631e+06
0.786_335.12159	NA	NA	NA	NA	unidentified	NA	NA	NA	level5	NA	NA	NA	NA	NA	NA	NA	NA	NA	NA	2.68644e+06	2.11968e+06	1.84834e+06	436545	663079	1.41862e+06
0.789_225.12139	NA	NA	NA	NA	unidentified	NA	NA	NA	level5	NA	NA	NA	NA	NA	NA	NA	NA	NA	NA	1.31002e+07	1.32104e+07	4.01325e+06	1.26753e+07	1.06324e+07	1.12874e+07
0.793_828.27695	NA	NA	NA	NA	unidentified	NA	NA	NA	level5	NA	NA	NA	NA	NA	NA	NA	NA	NA	NA	795418	1.1694e+06	889312	1.82361e+07	3.44202e+07	1.83782e+07
0.797_526.15157	NA	NA	NA	NA	unidentified	NA	NA	NA	level5	NA	NA	NA	NA	NA	NA	NA	NA	NA	NA	6.1474e+06	6.73046e+06	6.21494e+06	6.12208e+06	6.36111e+06	5.89324e+06
0.8_256.07912	NA	NA	NA	NA	unidentified	NA	NA	NA	level5	NA	NA	NA	NA	NA	NA	NA	NA	NA	NA	1.69374e+07	1.5053e+07	1.5178e+07	1.80112e+07	1.70144e+07	2.06606e+07
0.805_278.06376	NA	NA	NA	NA	unidentified	NA	NA	NA	level5	NA	NA	NA	NA	NA	NA	NA	NA	NA	NA	9.89416e+07	1.31905e+08	1.10447e+08	1.53753e+07	6.23183e+07	6.21135e+07
0.809_309.10658	NA	NA	NA	NA	unidentified	NA	NA	NA	level5	NA	NA	NA	NA	NA	NA	NA	NA	NA	NA	179836	182230	180730	8.09986e+06	9.1203e+06	8.78813e+06
0.809_84.00021	NA	NA	NA	NA	unidentified	NA	NA	NA	level5	NA	NA	NA	NA	NA	NA	NA	NA	NA	NA	4.56272e+06	4.25525e+06	1.4971e+07	6.94536e+06	1.16544e+07	1.90421e+06
0.813_179.07951	NA	NA	NA	NA	unidentified	NA	NA	NA	level5	NA	NA	NA	NA	NA	NA	NA	NA	NA	NA	1.64646e+08	1.74689e+08	1.70737e+08	1.09841e+08	1.12289e+08	1.13166e+08
0.815_126.06980	NA	NA	NA	NA	unidentified	NA	NA	NA	level5	NA	NA	NA	NA	NA	NA	NA	NA	NA	NA	1.69715e+06	3.02302e+06	3.72225e+06	2.13131e+06	1.81731e+06	1.10222e+06
0.819_202.04556	NA	NA	NA	NA	unidentified	NA	NA	NA	level5	NA	NA	NA	NA	NA	NA	NA	NA	NA	NA	3.68325e+08	4.64131e+08	4.39235e+08	2.41376e+08	2.35212e+08	2.3056e+08
0.821_96.04634	NA	NA	NA	NA	unidentified	NA	NA	NA	level5	NA	NA	NA	NA	NA	NA	NA	NA	NA	NA	545458	17638.8	172687	2.84874e+06	863982	243883
0.823_204.01207	NA	NA	NA	NA	unidentified	NA	NA	NA	level5	NA	NA	NA	NA	NA	NA	NA	NA	NA	NA	1.19841e+06	909051	989881	476462	1.44282e+06	1.55947e+06
0.824_126.07083	NA	NA	NA	NA	unidentified	NA	NA	NA	level5	NA	NA	NA	NA	NA	NA	NA	NA	NA	NA	2.87093e+06	1.54286e+06	1.28357e+06	2.72567e+06	1.01673e+06	3.69121e+06
0.827_277.11612	NA	NA	NA	NA	unidentified	NA	NA	NA	level5	NA	NA	NA	NA	NA	NA	NA	NA	NA	NA	4.1761e+07	3.5354e+07	3.516e+07	1.66062e+08	1.72097e+08	1.81247e+08
0.83_294.04363	NA	NA	NA	NA	unidentified	NA	NA	NA	level5	NA	NA	NA	NA	NA	NA	NA	NA	NA	NA	2.54494e+06	2.10122e+06	1.78918e+06	1.74297e+06	3.15278e+06	4.08898e+06
0.831_197.09014	NA	NA	NA	NA	unidentified	NA	NA	NA	level5	NA	NA	NA	NA	NA	NA	NA	NA	NA	NA	1.0757e+08	1.2089e+08	1.23204e+08	7.54916e+07	7.30006e+07	7.2874e+07
0.833_260.10895	NA	NA	NA	NA	unidentified	NA	NA	NA	level5	NA	NA	NA	NA	NA	NA	NA	NA	NA	NA	1.20212e+06	996501	1.02069e+06	6.2084e+06	6.20062e+06	6.70467e+06
0.833_575.09166	NA	NA	NA	NA	unidentified	NA	NA	NA	level5	NA	NA	NA	NA	NA	NA	NA	NA	NA	NA	8.63966e+06	5.73672e+06	9.70859e+06	5.49206e+06	4.99218e+06	5.44553e+06
0.834_127.06339	NA	NA	NA	NA	unidentified	NA	NA	NA	level5	NA	NA	NA	NA	NA	NA	NA	NA	NA	NA	9.44155e+06	7.97493e+06	8.14636e+06	7.46056e+06	7.18806e+06	1.35575e+07
0.835_288.04950	NA	NA	NA	NA	unidentified	NA	NA	NA	level5	NA	NA	NA	NA	NA	NA	NA	NA	NA	NA	2.19723e+07	2.7518e+07	2.68696e+07	1.21996e+07	1.15025e+07	1.14071e+07
0.835_289.06865	NA	NA	NA	NA	unidentified	NA	NA	NA	level5	NA	NA	NA	NA	NA	NA	NA	NA	NA	NA	2.46445e+08	2.63423e+08	2.44473e+08	9.09188e+07	8.87707e+07	8.84794e+07
0.835_296.11075	NA	NA	NA	NA	unidentified	NA	NA	NA	level5	NA	NA	NA	NA	NA	NA	NA	NA	NA	NA	734279	581523	694225	5.63338e+06	5.88785e+06	5.49402e+06
0.835_382.10883	NA	NA	NA	NA	unidentified	NA	NA	NA	level5	NA	NA	NA	NA	NA	NA	NA	NA	NA	NA	1.51213e+07	1.87722e+07	1.80028e+07	6.50589e+06	6.17331e+06	5.99975e+06
0.837_380.08970	NA	NA	NA	NA	unidentified	NA	NA	NA	level5	NA	NA	NA	NA	NA	NA	NA	NA	NA	NA	2.58283e+06	2.706e+06	2.91058e+06	2.96797e+06	2.53455e+06	2.96494e+06
0.838_115.06334	NA	NA	NA	NA	unidentified	NA	NA	NA	level5	NA	NA	NA	NA	NA	NA	NA	NA	NA	NA	7.2689e+06	6.0412e+06	5.88195e+06	8.7061e+06	8.81847e+06	8.209e+06
0.839_234.07380	NA	NA	NA	NA	unidentified	NA	NA	NA	level5	NA	NA	NA	NA	NA	NA	NA	NA	NA	NA	7.42254e+06	6.57706e+06	8.46609e+06	3.17849e+07	2.79355e+07	2.95943e+07
0.839_277.11596	NA	NA	NA	NA	unidentified	NA	NA	NA	level5	NA	NA	NA	NA	NA	NA	NA	NA	NA	NA	5.08607e+06	4.85483e+06	4.43631e+06	1.10315e+07	9.49666e+06	1.10627e+07
0.84_274.98561	NA	NA	NA	NA	unidentified	NA	NA	NA	level5	NA	NA	NA	NA	NA	NA	NA	NA	NA	NA	2.85854e+07	3.23177e+07	3.0865e+07	1.2635e+07	6.86646e+06	1.22415e+07
0.84_619.23406	NA	NA	NA	NA	unidentified	NA	NA	NA	level5	NA	NA	NA	NA	NA	NA	NA	NA	NA	NA	1.45745e+06	1.11619e+06	1.35224e+06	3.33547e+06	3.29699e+06	3.39366e+06
0.84_828.27735	NA	NA	NA	NA	unidentified	NA	NA	NA	level5	NA	NA	NA	NA	NA	NA	NA	NA	NA	NA	403907	400149	435382	3.29084e+07	1.89368e+07	1.87188e+07
0.842_504.16853	NA	NA	NA	NA	unidentified	NA	NA	NA	level5	NA	NA	NA	NA	NA	NA	NA	NA	NA	NA	1.24793e+07	1.06729e+07	1.03164e+07	4.1375e+07	3.94798e+07	3.96124e+07
0.843_379.09630	NA	NA	NA	NA	unidentified	NA	NA	NA	level5	NA	NA	NA	NA	NA	NA	NA	NA	NA	NA	2.13279e+06	2.76604e+06	1.67089e+06	2.03568e+06	2.11683e+06	2.14397e+06
0.843_457.17937	NA	NA	NA	NA	unidentified	NA	NA	NA	level5	NA	NA	NA	NA	NA	NA	NA	NA	NA	NA	478556	1.06401e+06	758635	2.15346e+06	1.99497e+06	2.20568e+06
0.844_187.08452	NA	NA	NA	NA	unidentified	NA	NA	NA	level5	NA	NA	NA	NA	NA	NA	NA	NA	NA	NA	442354	272798	1.00422e+06	2.2315e+06	1.83282e+06	1.38066e+06
0.846_125.99357	NA	NA	NA	NA	unidentified	NA	NA	NA	level5	NA	NA	NA	NA	NA	NA	NA	NA	NA	NA	2.30822e+06	1.91782e+06	2.44403e+06	2.96164e+06	5.13816e+06	1.51293e+06
0.846_135.05463	NA	NA	NA	NA	unidentified	NA	NA	NA	level5	NA	NA	NA	NA	NA	NA	NA	NA	NA	NA	312537	293294	307630	1.4481e+07	1.43352e+07	1.4237e+07
0.849_323.00656	NA	NA	NA	NA	unidentified	NA	NA	NA	level5	NA	NA	NA	NA	NA	NA	NA	NA	NA	NA	4.782e+07	5.94004e+07	5.60784e+07	2.60223e+07	2.53659e+07	2.52253e+07
0.849_810.26604	NA	NA	NA	NA	unidentified	NA	NA	NA	level5	NA	NA	NA	NA	NA	NA	NA	NA	NA	NA	501830	304001	318861	8.51833e+06	8.8954e+06	8.98825e+06
0.851_413.03841	NA	NA	NA	NA	unidentified	NA	NA	NA	level5	NA	NA	NA	NA	NA	NA	NA	NA	NA	NA	5.70966e+07	6.75207e+07	4.86231e+07	2.35569e+07	2.15778e+07	2.15636e+07
0.852_132.04238	NA	NA	NA	NA	unidentified	NA	NA	NA	level5	NA	NA	NA	NA	NA	NA	NA	NA	NA	NA	3.88346e+07	3.69498e+07	3.63417e+07	6.57178e+07	7.97461e+07	6.35574e+07
0.852_178.04793	NA	NA	NA	NA	unidentified	NA	NA	NA	level5	NA	NA	NA	NA	NA	NA	NA	NA	NA	NA	2.31964e+07	2.16501e+07	2.15597e+07	3.15915e+07	4.60479e+07	3.67585e+07
0.853_210.07411	NA	NA	NA	NA	unidentified	NA	NA	NA	level5	NA	NA	NA	NA	NA	NA	NA	NA	NA	NA	7.81057e+06	6.80674e+06	6.70371e+06	2.55826e+07	4.1694e+07	2.46242e+07
0.853_666.22352	NA	NA	NA	NA	unidentified	NA	NA	NA	level5	NA	NA	NA	NA	NA	NA	NA	NA	NA	NA	1.05363e+06	1.27826e+06	1.30533e+06	2.94047e+07	3.66468e+07	1.83302e+07
0.854_115.99596	NA	NA	NA	NA	unidentified	NA	NA	NA	level5	NA	NA	NA	NA	NA	NA	NA	NA	NA	NA	1.94546e+06	3.43174e+06	3.15761e+06	3.55353e+06	6.42049e+06	6.49193e+06
0.857_395.02767	NA	NA	NA	NA	unidentified	NA	NA	NA	level5	NA	NA	NA	NA	NA	NA	NA	NA	NA	NA	1.27193e+07	2.3607e+06	1.55531e+07	1.19372e+07	1.0654e+07	1.11069e+07
0.857_712.22973	NA	NA	NA	NA	unidentified	NA	NA	NA	level5	NA	NA	NA	NA	NA	NA	NA	NA	NA	NA	1.77245e+06	1.63253e+06	1.57409e+06	3.52528e+07	3.66468e+07	1.83302e+07
0.858_990.33086	NA	NA	NA	NA	unidentified	NA	NA	NA	level5	NA	NA	NA	NA	NA	NA	NA	NA	NA	NA	347664	318708	341428	1.77186e+07	1.76757e+07	1.70267e+07
0.864_365.10173	NA	NA	NA	NA	unidentified	NA	NA	NA	level5	NA	NA	NA	NA	NA	NA	NA	NA	NA	NA	1.19784e+07	1.39199e+07	1.2977e+07	6.56733e+06	3.28174e+06	3.20085e+06
0.867_305.14746	NA	NA	NA	NA	unidentified	NA	NA	NA	level5	NA	NA	NA	NA	NA	NA	NA	NA	NA	NA	9.87442e+06	7.70114e+06	8.43897e+06	1.82305e+07	1.92517e+07	2.04106e+07
0.868_439.16919	NA	NA	NA	NA	unidentified	NA	NA	NA	level5	NA	NA	NA	NA	NA	NA	NA	NA	NA	NA	1.95012e+06	2.16595e+06	2.23693e+06	6.83066e+06	5.96498e+06	6.92753e+06
0.872_231.11077	NA	NA	NA	NA	unidentified	NA	NA	NA	level5	NA	NA	NA	NA	NA	NA	NA	NA	NA	NA	3.49418e+06	2.60638e+06	2.7129e+06	4.92628e+06	4.91386e+06	5.14816e+06
0.873_171.08974	NA	NA	NA	NA	unidentified	NA	NA	NA	level5	NA	NA	NA	NA	NA	NA	NA	NA	NA	NA	2.47248e+06	2.17912e+06	2.32243e+06	3.48809e+06	3.46117e+06	3.69361e+06
0.878_713.23298	NA	NA	NA	NA	unidentified	NA	NA	NA	level5	NA	NA	NA	NA	NA	NA	NA	NA	NA	NA	175091	164642	157898	8.09848e+06	9.36033e+06	9.53247e+06
0.88_990.33092	NA	NA	NA	NA	unidentified	NA	NA	NA	level5	NA	NA	NA	NA	NA	NA	NA	NA	NA	NA	172062	173854	177607	1.18899e+07	1.00945e+07	5.18644e+06
0.881_84.04254	NA	NA	NA	NA	unidentified	NA	NA	NA	level5	NA	NA	NA	NA	NA	NA	NA	NA	NA	NA	3.4954e+06	5.61906e+06	4.16137e+06	1.31789e+06	4.26617e+06	4.59823e+06
0.884_164.05690	NA	NA	NA	NA	unidentified	NA	NA	NA	level5	NA	NA	NA	NA	NA	NA	NA	NA	NA	NA	4.97462e+06	4.09323e+06	4.24886e+06	4.84035e+06	5.30562e+06	4.99169e+06
0.884_874.28397	NA	NA	NA	NA	unidentified	NA	NA	NA	level5	NA	NA	NA	NA	NA	NA	NA	NA	NA	NA	200156	188211	180502	6.85401e+06	7.32812e+06	6.046e+06
0.887_340.10062	NA	NA	NA	NA	unidentified	NA	NA	NA	level5	NA	NA	NA	NA	NA	NA	NA	NA	NA	NA	7.5974e+06	6.91848e+06	7.10081e+06	2.05261e+07	1.60013e+07	1.86391e+07
0.891_418.13231	NA	NA	NA	NA	unidentified	NA	NA	NA	level5	NA	NA	NA	NA	NA	NA	NA	NA	NA	NA	2.45393e+06	1.99163e+06	2.03012e+06	5.26585e+06	6.00498e+06	5.76233e+06
0.895_285.12102	NA	NA	NA	NA	unidentified	NA	NA	NA	level5	NA	NA	NA	NA	NA	NA	NA	NA	NA	NA	3.34245e+06	2.43909e+06	2.64233e+06	124502	121498	128825
0.895_365.16865	NA	NA	NA	NA	unidentified	NA	NA	NA	level5	NA	NA	NA	NA	NA	NA	NA	NA	NA	NA	4.48142e+06	2.64835e+06	3.34338e+06	716814	1.10599e+06	1.29947e+06
0.898_185.10505	NA	NA	NA	NA	unidentified	NA	NA	NA	level5	NA	NA	NA	NA	NA	NA	NA	NA	NA	NA	6.42489e+06	4.07123e+06	4.29352e+06	2.64507e+06	2.38572e+06	3.34951e+06
0.899_186.05274	NA	NA	NA	NA	unidentified	NA	NA	NA	level5	NA	NA	NA	NA	NA	NA	NA	NA	NA	NA	3.49e+06	4.77915e+06	3.41484e+06	1.23076e+07	9.02782e+06	8.72021e+06
0.899_234.07418	NA	NA	NA	NA	unidentified	NA	NA	NA	level5	NA	NA	NA	NA	NA	NA	NA	NA	NA	NA	1.91477e+07	1.60577e+07	1.6704e+07	4.11463e+07	3.54244e+07	3.62503e+07
0.904_250.06863	NA	NA	NA	NA	unidentified	NA	NA	NA	level5	NA	NA	NA	NA	NA	NA	NA	NA	NA	NA	5.70994e+06	3.89467e+06	6.39147e+06	1.1819e+07	1.29311e+07	1.68775e+07
0.911_216.06370	NA	NA	NA	NA	unidentified	NA	NA	NA	level5	NA	NA	NA	NA	NA	NA	NA	NA	NA	NA	2.01333e+07	1.6961e+07	1.7627e+07	4.11463e+07	3.54244e+07	3.62503e+07
0.92_336.06922	NA	NA	NA	NA	unidentified	NA	NA	NA	level5	NA	NA	NA	NA	NA	NA	NA	NA	NA	NA	6.25472e+06	4.90704e+06	4.83157e+06	1.04892e+07	1.08059e+07	1.0615e+07
0.921_307.09844	NA	NA	NA	NA	unidentified	NA	NA	NA	level5	NA	NA	NA	NA	NA	NA	NA	NA	NA	NA	1.87573e+06	1.71823e+06	1.68463e+06	1.18442e+07	1.08493e+07	1.15317e+07
0.928_279.13181	NA	NA	NA	NA	unidentified	NA	NA	NA	level5	NA	NA	NA	NA	NA	NA	NA	NA	NA	NA	1.08316e+07	7.10776e+06	6.97463e+06	6.18068e+06	4.9663e+06	6.56883e+06
0.928_395.14293	NA	NA	NA	NA	unidentified	NA	NA	NA	level5	NA	NA	NA	NA	NA	NA	NA	NA	NA	NA	2.38971e+06	1.94568e+06	1.80041e+06	5.19967e+06	4.82828e+06	4.43787e+06
0.931_621.24976	NA	NA	NA	NA	unidentified	NA	NA	NA	level5	NA	NA	NA	NA	NA	NA	NA	NA	NA	NA	546482	526177	527293	80861.9	96714.4	85330.2
0.932_203.04882	NA	NA	NA	NA	unidentified	NA	NA	NA	level5	NA	NA	NA	NA	NA	NA	NA	NA	NA	NA	2.36795e+07	2.99322e+07	2.72018e+07	1.52143e+07	1.47785e+07	1.47781e+07
0.933_279.13156	NA	NA	NA	NA	unidentified	NA	NA	NA	level5	NA	NA	NA	NA	NA	NA	NA	NA	NA	NA	4.1051e+06	3.10313e+06	3.2507e+06	1.15892e+06	968904	1.01768e+06
0.934_204.06330	NA	NA	NA	NA	unidentified	NA	NA	NA	level5	NA	NA	NA	NA	NA	NA	NA	NA	NA	NA	5.70994e+06	3.89467e+06	7.10254e+06	1.1819e+07	1.29311e+07	1.68775e+07
0.934_308.12205	NA	NA	NA	NA	unidentified	NA	NA	NA	level5	NA	NA	NA	NA	NA	NA	NA	NA	NA	NA	76438.4	75505.2	74846.7	4.39476e+06	5.11634e+06	2.8603e+06
0.935_186.05298	NA	NA	NA	NA	unidentified	NA	NA	NA	level5	NA	NA	NA	NA	NA	NA	NA	NA	NA	NA	6.21451e+06	1.80328e+07	5.21618e+06	3.05259e+07	3.18997e+07	2.82042e+07
0.935_189.10007	NA	NA	NA	NA	unidentified	NA	NA	NA	level5	NA	NA	NA	NA	NA	NA	NA	NA	NA	NA	1.27912e+06	1.29804e+06	1.4767e+06	359731	274178	271724
0.936_306.09506	NA	NA	NA	NA	unidentified	NA	NA	NA	level5	NA	NA	NA	NA	NA	NA	NA	NA	NA	NA	4.58884e+06	3.63412e+06	3.49653e+06	5.19438e+07	5.47433e+07	5.54274e+07
0.938_264.08460	NA	NA	NA	NA	unidentified	NA	NA	NA	level5	NA	NA	NA	NA	NA	NA	NA	NA	NA	NA	1.41065e+07	1.2185e+07	1.18264e+07	4.04515e+07	3.67413e+07	3.48181e+07
0.938_276.08452	NA	NA	NA	NA	unidentified	NA	NA	NA	level5	NA	NA	NA	NA	NA	NA	NA	NA	NA	NA	7.61191e+06	5.50878e+06	5.44484e+06	1.53996e+07	1.23505e+07	5.47552e+06
0.94_411.13787	NA	NA	NA	NA	unidentified	NA	NA	NA	level5	NA	NA	NA	NA	NA	NA	NA	NA	NA	NA	92366.6	91239	90443.3	1.87178e+06	1.03428e+06	1.54389e+06
0.941_182.05810	NA	NA	NA	NA	unidentified	NA	NA	NA	level5	NA	NA	NA	NA	NA	NA	NA	NA	NA	NA	6.62073e+06	7.09231e+06	7.89782e+06	2.34678e+07	2.09591e+07	2.28154e+07
0.942_200.06874	NA	NA	NA	NA	unidentified	NA	NA	NA	level5	NA	NA	NA	NA	NA	NA	NA	NA	NA	NA	1.07136e+06	8.33812e+06	1.60185e+06	3.15268e+07	2.43868e+07	2.66846e+07
0.944_304.07938	NA	NA	NA	NA	unidentified	NA	NA	NA	level5	NA	NA	NA	NA	NA	NA	NA	NA	NA	NA	2.99708e+06	5.2761e+06	5.69698e+06	4.23639e+06	8.63029e+06	5.719e+06
0.945_291.13178	NA	NA	NA	NA	unidentified	NA	NA	NA	level5	NA	NA	NA	NA	NA	NA	NA	NA	NA	NA	109901	522442	125551	7.0638e+06	7.71417e+06	7.25022e+06
0.945_486.15819	NA	NA	NA	NA	unidentified	NA	NA	NA	level5	NA	NA	NA	NA	NA	NA	NA	NA	NA	NA	330173	265401	478723	1.67512e+07	1.66812e+07	1.8316e+07
0.949_240.08438	NA	NA	NA	NA	unidentified	NA	NA	NA	level5	NA	NA	NA	NA	NA	NA	NA	NA	NA	NA	4.58342e+06	4.09585e+06	2.2419e+06	9.52349e+06	1.04238e+07	7.318e+06
0.95_288.08443	NA	NA	NA	NA	unidentified	NA	NA	NA	level5	NA	NA	NA	NA	NA	NA	NA	NA	NA	NA	3.19254e+06	2.24588e+06	2.24788e+06	6.98546e+06	8.96661e+06	2.74111e+07
0.951_198.05275	NA	NA	NA	NA	unidentified	NA	NA	NA	level5	NA	NA	NA	NA	NA	NA	NA	NA	NA	NA	2.56236e+06	1.80888e+06	2.38046e+06	9.60808e+06	1.10704e+07	4.7904e+06
0.951_286.06880	NA	NA	NA	NA	unidentified	NA	NA	NA	level5	NA	NA	NA	NA	NA	NA	NA	NA	NA	NA	1.20041e+08	2.02992e+08	2.19603e+08	4.54981e+06	4.3644e+06	4.76581e+06
0.955_304.07942	NA	NA	NA	NA	unidentified	NA	NA	NA	level5	NA	NA	NA	NA	NA	NA	NA	NA	NA	NA	1.20041e+08	9.69951e+07	2.19603e+08	2.12338e+06	2.12443e+06	2.2243e+06
0.956_112.02737	NA	NA	NA	NA	unidentified	NA	NA	NA	level5	NA	NA	NA	NA	NA	NA	NA	NA	NA	NA	1.11914e+07	8.37528e+06	9.50817e+06	1.27915e+07	1.30518e+07	1.5094e+07
0.956_181.07405	NA	NA	NA	NA	unidentified	NA	NA	NA	level5	NA	NA	NA	NA	NA	NA	NA	NA	NA	NA	3.66206e+06	2.521e+06	5.24556e+06	6.79436e+06	6.77864e+06	7.34055e+06
0.959_203.07953	NA	NA	NA	NA	unidentified	NA	NA	NA	level5	NA	NA	NA	NA	NA	NA	NA	NA	NA	NA	1.36288e+07	1.49354e+07	1.4463e+07	1.36512e+07	1.15904e+07	1.40676e+07
0.963_167.05839	NA	NA	NA	NA	unidentified	NA	NA	NA	level5	NA	NA	NA	NA	NA	NA	NA	NA	NA	NA	1.18591e+07	1.24756e+07	1.22657e+07	1.15587e+07	1.08641e+07	1.20766e+07
0.968_292.99594	NA	NA	NA	NA	unidentified	NA	NA	NA	level5	NA	NA	NA	NA	NA	NA	NA	NA	NA	NA	2.98593e+07	3.73175e+07	3.56722e+07	1.77047e+07	1.71475e+07	1.06873e+07
0.974_197.09013	NA	NA	NA	NA	unidentified	NA	NA	NA	level5	NA	NA	NA	NA	NA	NA	NA	NA	NA	NA	9.40417e+07	9.9812e+07	9.94084e+07	6.69008e+07	6.42047e+07	6.04371e+07
0.977_524.17322	NA	NA	NA	NA	unidentified	NA	NA	NA	level5	NA	NA	NA	NA	NA	NA	NA	NA	NA	NA	6.32197e+06	5.18215e+06	5.44289e+06	718589	1.28958e+06	1.3058e+06
0.98_413.03847	NA	NA	NA	NA	unidentified	NA	NA	NA	level5	NA	NA	NA	NA	NA	NA	NA	NA	NA	NA	2.47531e+07	3.17509e+07	2.97385e+07	1.69115e+07	1.55978e+07	1.55679e+07
0.993_244.06928	NA	NA	NA	NA	unidentified	NA	NA	NA	level5	NA	NA	NA	NA	NA	NA	NA	NA	NA	NA	1.9192e+06	1.71938e+06	2.21104e+06	2.69699e+06	3.67451e+06	3.68564e+06
1.015_232.97494	NA	NA	NA	NA	unidentified	NA	NA	NA	level5	NA	NA	NA	NA	NA	NA	NA	NA	NA	NA	2.07481e+07	2.78866e+07	2.10448e+07	2.43977e+07	9.29525e+06	8.90287e+06
1.044_146.05792	NA	NA	NA	NA	unidentified	NA	NA	NA	level5	NA	NA	NA	NA	NA	NA	NA	NA	NA	NA	6.44296e+06	6.27066e+06	5.55603e+06	6.4571e+06	6.86885e+06	7.08837e+06
1.045_286.06859	NA	NA	NA	NA	unidentified	NA	NA	NA	level5	NA	NA	NA	NA	NA	NA	NA	NA	NA	NA	7.33861e+06	5.80113e+06	5.27432e+06	4.21881e+06	5.83865e+06	4.77744e+06
1.085_279.13182	NA	NA	NA	NA	unidentified	NA	NA	NA	level5	NA	NA	NA	NA	NA	NA	NA	NA	NA	NA	6.6784e+06	5.27897e+06	5.02905e+06	4.07614e+06	4.12929e+06	4.36558e+06
1.092_136.03867	NA	NA	NA	NA	unidentified	NA	NA	NA	level5	NA	NA	NA	NA	NA	NA	NA	NA	NA	NA	1.46807e+06	1.22155e+06	1.23417e+06	1.23263e+07	1.21822e+07	1.31661e+07
1.095_378.09294	NA	NA	NA	NA	unidentified	NA	NA	NA	level5	NA	NA	NA	NA	NA	NA	NA	NA	NA	NA	9.59131e+07	9.2531e+07	8.24492e+07	5.96303e+07	6.33257e+07	5.74939e+07
1.139_128.01098	NA	NA	NA	NA	unidentified	NA	NA	NA	level5	NA	NA	NA	NA	NA	NA	NA	NA	NA	NA	9.13393e+06	1.12642e+07	7.04897e+06	2.88604e+06	2.78999e+06	2.77532e+06
1.153_405.11194	NA	NA	NA	NA	unidentified	NA	NA	NA	level5	NA	NA	NA	NA	NA	NA	NA	NA	NA	NA	1.17649e+07	1.31692e+07	1.22391e+07	1.96043e+07	1.89683e+07	1.87904e+07
1.157_198.05277	NA	NA	NA	NA	unidentified	NA	NA	NA	level5	NA	NA	NA	NA	NA	NA	NA	NA	NA	NA	2.47804e+06	1.89212e+06	802841	6.43692e+06	6.92188e+06	7.54673e+06
1.162_411.13808	NA	NA	NA	NA	unidentified	NA	NA	NA	level5	NA	NA	NA	NA	NA	NA	NA	NA	NA	NA	402666	247594	271071	1.05904e+06	834068	1.41957e+06
1.168_336.06926	NA	NA	NA	NA	unidentified	NA	NA	NA	level5	NA	NA	NA	NA	NA	NA	NA	NA	NA	NA	2.13384e+06	1.71037e+06	1.90475e+06	7.97679e+06	6.90497e+06	7.86619e+06
1.174_425.00209	NA	NA	NA	NA	unidentified	NA	NA	NA	level5	NA	NA	NA	NA	NA	NA	NA	NA	NA	NA	1.52288e+06	1.51915e+06	1.75066e+06	3.42441e+06	3.39034e+06	2.55035e+06
1.175_381.01212	NA	NA	NA	NA	unidentified	NA	NA	NA	level5	NA	NA	NA	NA	NA	NA	NA	NA	NA	NA	1.21591e+06	1.0993e+06	1.12648e+06	2.05358e+06	1.80872e+06	2.06251e+06
1.177_192.02720	NA	NA	NA	NA	unidentified	NA	NA	NA	level5	NA	NA	NA	NA	NA	NA	NA	NA	NA	NA	768740	902645	1.27094e+06	7.10408e+06	6.72755e+06	7.40151e+06
1.178_205.01888	NA	NA	NA	NA	unidentified	NA	NA	NA	level5	NA	NA	NA	NA	NA	NA	NA	NA	NA	NA	1.10327e+06	704131	302727	4.10783e+06	4.55484e+06	4.55917e+06
1.178_436.96575	NA	NA	NA	NA	unidentified	NA	NA	NA	level5	NA	NA	NA	NA	NA	NA	NA	NA	NA	NA	24574.1	24391.9	24626.3	561629	612569	676826
1.181_174.01665	NA	NA	NA	NA	unidentified	NA	NA	NA	level5	NA	NA	NA	NA	NA	NA	NA	NA	NA	NA	768740	902645	1.27094e+06	7.10408e+06	6.72755e+06	7.40151e+06
1.181_214.00918	NA	NA	NA	NA	unidentified	NA	NA	NA	level5	NA	NA	NA	NA	NA	NA	NA	NA	NA	NA	520154	273858	212406	3.05799e+06	3.19858e+06	3.26002e+06
1.183_286.06883	NA	NA	NA	NA	unidentified	NA	NA	NA	level5	NA	NA	NA	NA	NA	NA	NA	NA	NA	NA	1.13722e+08	8.48671e+07	8.94638e+07	1.91907e+06	1.76565e+06	1.97105e+06
1.183_290.94394	NA	NA	NA	NA	unidentified	NA	NA	NA	level5	NA	NA	NA	NA	NA	NA	NA	NA	NA	NA	891003	743463	734161	4.62756e+06	4.57113e+06	4.55492e+06
1.185_291.13184	NA	NA	NA	NA	unidentified	NA	NA	NA	level5	NA	NA	NA	NA	NA	NA	NA	NA	NA	NA	213324	241461	271888	8.58129e+06	1.00649e+07	1.03112e+07
1.187_130.02670	NA	NA	NA	NA	unidentified	NA	NA	NA	level5	NA	NA	NA	NA	NA	NA	NA	NA	NA	NA	2.19664e+07	4.99012e+06	4.89264e+06	6.12866e+06	4.93453e+06	5.64714e+06
1.189_279.98823	NA	NA	NA	NA	unidentified	NA	NA	NA	level5	NA	NA	NA	NA	NA	NA	NA	NA	NA	NA	2.36533e+07	2.74488e+07	4.93822e+07	2.3304e+07	2.38129e+07	2.1816e+07
1.205_256.05843	NA	NA	NA	NA	unidentified	NA	NA	NA	level5	NA	NA	NA	NA	NA	NA	NA	NA	NA	NA	1.67072e+07	8.88323e+06	9.93518e+06	602844	1.66509e+06	1.80942e+06
1.235_156.04245	NA	NA	NA	NA	unidentified	NA	NA	NA	level5	NA	NA	NA	NA	NA	NA	NA	NA	NA	NA	4.29535e+06	3.93415e+06	3.6716e+06	9.87546e+06	1.06664e+07	1.17056e+07
1.241_134.11345	NA	NA	NA	NA	unidentified	NA	NA	NA	level5	NA	NA	NA	NA	NA	NA	NA	NA	NA	NA	9.35803e+06	1.13986e+07	1.10562e+07	1.27334e+07	1.31848e+07	1.20798e+07
1.273_201.06392	NA	NA	NA	NA	unidentified	NA	NA	NA	level5	NA	NA	NA	NA	NA	NA	NA	NA	NA	NA	4.64884e+06	3.73201e+06	3.48656e+06	3.67851e+06	3.44472e+06	3.47128e+06
1.276_312.06110	NA	NA	NA	NA	unidentified	NA	NA	NA	level5	NA	NA	NA	NA	NA	NA	NA	NA	NA	NA	2.27031e+07	1.47245e+07	1.97326e+07	9.34569e+06	1.03279e+07	9.45659e+06
1.282_395.17913	NA	NA	NA	NA	unidentified	NA	NA	NA	level5	NA	NA	NA	NA	NA	NA	NA	NA	NA	NA	59441.1	53147.2	53212.6	2.85251e+06	3.52733e+06	3.66245e+06
1.283_313.07743	NA	NA	NA	NA	unidentified	NA	NA	NA	level5	NA	NA	NA	NA	NA	NA	NA	NA	NA	NA	4.05421e+06	3.71569e+06	3.81138e+06	4.03306e+06	4.10352e+06	4.59859e+06
1.307_182.05789	NA	NA	NA	NA	unidentified	NA	NA	NA	level5	NA	NA	NA	NA	NA	NA	NA	NA	NA	NA	1.06183e+07	7.41727e+06	6.41764e+06	5.08766e+06	5.04898e+06	6.08051e+06
1.348_152.04735	NA	NA	NA	NA	unidentified	NA	NA	NA	level5	NA	NA	NA	NA	NA	NA	NA	NA	NA	NA	5.91303e+06	4.67962e+06	4.86817e+06	5.41245e+06	5.49295e+06	5.89654e+06
1.349_305.14742	NA	NA	NA	NA	unidentified	NA	NA	NA	level5	NA	NA	NA	NA	NA	NA	NA	NA	NA	NA	1.22065e+06	872574	1.00757e+06	1.69959e+06	2.90701e+06	1.92279e+06
1.356_181.07409	NA	NA	NA	NA	unidentified	NA	NA	NA	level5	NA	NA	NA	NA	NA	NA	NA	NA	NA	NA	7.38857e+06	8.19667e+06	5.83057e+06	3.32261e+06	3.22607e+06	3.38387e+06
1.362_186.05301	NA	NA	NA	NA	unidentified	NA	NA	NA	level5	NA	NA	NA	NA	NA	NA	NA	NA	NA	NA	1.07606e+07	9.20889e+06	9.34675e+06	1.11543e+07	9.21678e+06	1.00813e+07
1.418_214.04773	NA	NA	NA	NA	unidentified	NA	NA	NA	level5	NA	NA	NA	NA	NA	NA	NA	NA	NA	NA	1.78678e+07	1.5295e+07	1.74264e+07	804249	768813	773920
1.462_293.14745	NA	NA	NA	NA	unidentified	NA	NA	NA	level5	NA	NA	NA	NA	NA	NA	NA	NA	NA	NA	5.82222e+06	6.63454e+06	6.23131e+06	5.97504e+06	5.10294e+06	6.45616e+06
1.522_134.11355	NA	NA	NA	NA	unidentified	NA	NA	NA	level5	NA	NA	NA	NA	NA	NA	NA	NA	NA	NA	1.03314e+08	1.22068e+08	1.19355e+08	1.35057e+08	1.42085e+08	1.36095e+08
1.627_286.06881	NA	NA	NA	NA	unidentified	NA	NA	NA	level5	NA	NA	NA	NA	NA	NA	NA	NA	NA	NA	1.28883e+08	1.19169e+08	1.17625e+08	1.07295e+06	1.25025e+06	260777
1.636_131.09473	NA	NA	NA	NA	unidentified	NA	NA	NA	level5	NA	NA	NA	NA	NA	NA	NA	NA	NA	NA	2.39335e+07	1.87046e+07	1.88516e+07	5.31558e+06	6.72398e+06	6.20813e+06
1.643_267.11073	NA	NA	NA	NA	unidentified	NA	NA	NA	level5	NA	NA	NA	NA	NA	NA	NA	NA	NA	NA	6.10994e+06	4.66257e+06	4.74096e+06	312248	577259	843569
1.669_212.03207	NA	NA	NA	NA	unidentified	NA	NA	NA	level5	NA	NA	NA	NA	NA	NA	NA	NA	NA	NA	2.31079e+07	2.85744e+07	3.0058e+07	604778	800423	741670
1.669_214.04771	NA	NA	NA	NA	unidentified	NA	NA	NA	level5	NA	NA	NA	NA	NA	NA	NA	NA	NA	NA	3.86079e+07	1.53253e+07	1.55589e+07	1.24323e+06	1.27564e+06	1.38105e+06
1.673_322.04547	NA	NA	NA	NA	unidentified	NA	NA	NA	level5	NA	NA	NA	NA	NA	NA	NA	NA	NA	NA	1.51305e+07	1.35375e+07	6.58102e+06	56559.7	71478.8	82723
1.759_88.10808	NA	NA	NA	NA	unidentified	NA	NA	NA	level5	NA	NA	NA	NA	NA	NA	NA	NA	NA	NA	1.30866e+07	1.73056e+07	1.68204e+07	1.7504e+07	1.68622e+07	1.74652e+07
1.761_134.11356	NA	NA	NA	NA	unidentified	NA	NA	NA	level5	NA	NA	NA	NA	NA	NA	NA	NA	NA	NA	4.82791e+07	5.92131e+07	5.44331e+07	6.53488e+07	5.85953e+07	5.28562e+07
1.769_186.05300	NA	NA	NA	NA	unidentified	NA	NA	NA	level5	NA	NA	NA	NA	NA	NA	NA	NA	NA	NA	2.30753e+07	1.85599e+07	1.88972e+07	1.04864e+07	9.24374e+06	9.91767e+06
1.783_126.03167	NA	NA	NA	NA	unidentified	NA	NA	NA	level5	NA	NA	NA	NA	NA	NA	NA	NA	NA	NA	3.97161e+07	8.60129e+07	3.59113e+07	1.58868e+07	1.808e+07	1.76105e+07
1.798_131.09462	NA	NA	NA	NA	unidentified	NA	NA	NA	level5	NA	NA	NA	NA	NA	NA	NA	NA	NA	NA	2.68504e+06	2.82895e+06	2.28901e+06	2.05409e+06	2.25823e+06	3.1973e+06
1.8_293.14728	NA	NA	NA	NA	unidentified	NA	NA	NA	level5	NA	NA	NA	NA	NA	NA	NA	NA	NA	NA	2.73322e+06	1.7423e+06	2.107e+06	2.03553e+06	2.11042e+06	2.32327e+06
1.857_140.08378	NA	NA	NA	NA	unidentified	NA	NA	NA	level5	NA	NA	NA	NA	NA	NA	NA	NA	NA	NA	4.05339e+06	3.1538e+06	3.24562e+06	850015	711819	650937
10.14_90.03173	NA	NA	NA	NA	unidentified	NA	NA	NA	level5	NA	NA	NA	NA	NA	NA	NA	NA	NA	NA	2.74769e+08	2.11875e+08	2.08679e+08	1.43181e+08	2.30987e+08	1.71869e+08
12.567_263.97791	NA	NA	NA	NA	unidentified	NA	NA	NA	level5	NA	NA	NA	NA	NA	NA	NA	NA	NA	NA	6.22252e+06	2.11531e+07	5.56015e+06	1.26971e+07	6.31678e+06	4.4019e+06
12.905_132.95881	NA	NA	NA	NA	unidentified	NA	NA	NA	level5	NA	NA	NA	NA	NA	NA	NA	NA	NA	NA	3.18091e+06	4.15307e+06	3.79297e+06	4.27978e+06	3.05408e+07	4.09791e+06
12.947_163.97731	NA	NA	NA	NA	unidentified	NA	NA	NA	level5	NA	NA	NA	NA	NA	NA	NA	NA	NA	NA	4.79315e+08	5.30533e+07	4.85626e+07	5.68001e+07	5.83101e+07	6.15217e+08
2.121_256.05812	NA	NA	NA	NA	unidentified	NA	NA	NA	level5	NA	NA	NA	NA	NA	NA	NA	NA	NA	NA	38445.3	62372.9	31592.1	2.91902e+06	63352.7	4.39016e+06
2.163_132.07858	NA	NA	NA	NA	unidentified	NA	NA	NA	level5	NA	NA	NA	NA	NA	NA	NA	NA	NA	NA	1.11204e+07	8.95526e+06	9.26962e+06	3.68403e+06	4.32684e+06	3.83916e+06
2.238_144.08769	NA	NA	NA	NA	unidentified	NA	NA	NA	level5	NA	NA	NA	NA	NA	NA	NA	NA	NA	NA	290550	117032	115385	5.06224e+06	814274	594468
2.245_260.96982	NA	NA	NA	NA	unidentified	NA	NA	NA	level5	NA	NA	NA	NA	NA	NA	NA	NA	NA	NA	4.51519e+06	5.9156e+06	5.81173e+06	3.49162e+07	3.33158e+07	3.24846e+07
2.248_342.00453	NA	NA	NA	NA	unidentified	NA	NA	NA	level5	NA	NA	NA	NA	NA	NA	NA	NA	NA	NA	51547.3	57058.9	56567.3	1.39584e+07	1.34531e+07	1.27252e+07
2.249_485.03870	NA	NA	NA	NA	unidentified	NA	NA	NA	level5	NA	NA	NA	NA	NA	NA	NA	NA	NA	NA	46017.5	50937.9	50499	7.78598e+06	9.85048e+06	1.01594e+07
2.251_372.03703	NA	NA	NA	NA	unidentified	NA	NA	NA	level5	NA	NA	NA	NA	NA	NA	NA	NA	NA	NA	55092.5	60983.3	60457.9	7.35244e+06	7.21934e+06	7.00393e+06
2.256_242.95923	NA	NA	NA	NA	unidentified	NA	NA	NA	level5	NA	NA	NA	NA	NA	NA	NA	NA	NA	NA	4.51519e+06	5.77549e+06	5.67956e+06	3.49162e+07	3.33158e+07	3.24846e+07
2.256_340.99599	NA	NA	NA	NA	unidentified	NA	NA	NA	level5	NA	NA	NA	NA	NA	NA	NA	NA	NA	NA	96999.1	134197	90113.7	5.98429e+07	5.54012e+07	5.67012e+07
2.26_143.99439	NA	NA	NA	NA	unidentified	NA	NA	NA	level5	NA	NA	NA	NA	NA	NA	NA	NA	NA	NA	133086	43743.8	92239.9	959349	3.57338e+06	2.51473e+06
2.262_326.03148	NA	NA	NA	NA	unidentified	NA	NA	NA	level5	NA	NA	NA	NA	NA	NA	NA	NA	NA	NA	51470.5	56974	56483.1	9.19065e+06	8.78538e+06	8.50443e+06
2.263_377.01724	NA	NA	NA	NA	unidentified	NA	NA	NA	level5	NA	NA	NA	NA	NA	NA	NA	NA	NA	NA	2.82378e+06	2.56956e+06	3.83212e+06	1.46086e+07	1.4303e+07	1.45624e+07
2.268_306.09513	NA	NA	NA	NA	unidentified	NA	NA	NA	level5	NA	NA	NA	NA	NA	NA	NA	NA	NA	NA	733939	542599	569139	2.817e+07	2.50749e+07	1.86427e+07
2.269_238.98805	NA	NA	NA	NA	unidentified	NA	NA	NA	level5	NA	NA	NA	NA	NA	NA	NA	NA	NA	NA	494469	294311	541661	1.6329e+07	1.6026e+07	1.50585e+07
2.278_166.02429	NA	NA	NA	NA	unidentified	NA	NA	NA	level5	NA	NA	NA	NA	NA	NA	NA	NA	NA	NA	273776	538559	516230	1.51256e+07	1.45408e+07	1.41277e+07
2.281_145.04565	NA	NA	NA	NA	unidentified	NA	NA	NA	level5	NA	NA	NA	NA	NA	NA	NA	NA	NA	NA	3.71863e+07	2.81418e+07	4.16781e+07	2.1611e+08	1.96371e+08	2.05235e+08
2.282_163.01577	NA	NA	NA	NA	unidentified	NA	NA	NA	level5	NA	NA	NA	NA	NA	NA	NA	NA	NA	NA	53259.8	58954.6	58446.6	9.19065e+06	8.78538e+06	8.50443e+06
2.295_286.06887	NA	NA	NA	NA	unidentified	NA	NA	NA	level5	NA	NA	NA	NA	NA	NA	NA	NA	NA	NA	2.06358e+07	1.98309e+07	1.89913e+07	4.00212e+06	3.91344e+06	4.37953e+06
2.302_163.97879	NA	NA	NA	NA	unidentified	NA	NA	NA	level5	NA	NA	NA	NA	NA	NA	NA	NA	NA	NA	271837	272577	305263	8.62654e+06	8.59205e+06	8.01108e+06
2.311_252.06352	NA	NA	NA	NA	unidentified	NA	NA	NA	level5	NA	NA	NA	NA	NA	NA	NA	NA	NA	NA	1.93399e+06	1.62329e+06	1.60107e+06	1.36467e+07	2.06093e+07	2.11307e+07
2.323_212.06842	NA	NA	NA	NA	unidentified	NA	NA	NA	level5	NA	NA	NA	NA	NA	NA	NA	NA	NA	NA	4.83592e+06	3.42587e+06	3.81827e+06	2.17911e+06	5.71389e+06	2.32136e+06
2.346_172.02117	NA	NA	NA	NA	unidentified	NA	NA	NA	level5	NA	NA	NA	NA	NA	NA	NA	NA	NA	NA	1.59982e+06	1.76723e+06	1.71936e+06	3.65323e+07	3.41718e+07	3.30654e+07
2.346_244.04221	NA	NA	NA	NA	unidentified	NA	NA	NA	level5	NA	NA	NA	NA	NA	NA	NA	NA	NA	NA	59113.2	256412	63628.3	1.30184e+07	1.19833e+07	1.46301e+07
2.35_227.99481	NA	NA	NA	NA	unidentified	NA	NA	NA	level5	NA	NA	NA	NA	NA	NA	NA	NA	NA	NA	1.38692e+06	1.61542e+06	1.82919e+06	3.1708e+07	2.98073e+07	2.86289e+07
2.351_144.04237	NA	NA	NA	NA	unidentified	NA	NA	NA	level5	NA	NA	NA	NA	NA	NA	NA	NA	NA	NA	4.38349e+08	4.67436e+08	5.1161e+08	3.21133e+09	2.93935e+09	3.08908e+09
2.358_126.03185	NA	NA	NA	NA	unidentified	NA	NA	NA	level5	NA	NA	NA	NA	NA	NA	NA	NA	NA	NA	1.36416e+08	1.348e+08	1.4155e+08	4.99688e+08	4.8447e+08	4.79835e+08
2.366_144.08776	NA	NA	NA	NA	unidentified	NA	NA	NA	level5	NA	NA	NA	NA	NA	NA	NA	NA	NA	NA	298645	99238.1	93141.2	3.28684e+06	1.38036e+06	2.07767e+06
2.375_168.04245	NA	NA	NA	NA	unidentified	NA	NA	NA	level5	NA	NA	NA	NA	NA	NA	NA	NA	NA	NA	7.13694e+06	6.44742e+06	6.33285e+06	1.43869e+07	1.34418e+07	8.49068e+06
2.451_256.05814	NA	NA	NA	NA	unidentified	NA	NA	NA	level5	NA	NA	NA	NA	NA	NA	NA	NA	NA	NA	408504	358424	301503	6.13357e+06	4.71127e+06	4.47825e+06
2.485_164.04753	NA	NA	NA	NA	unidentified	NA	NA	NA	level5	NA	NA	NA	NA	NA	NA	NA	NA	NA	NA	5.74533e+06	7.09388e+06	4.7431e+06	2.51162e+07	3.19611e+07	3.13202e+07
2.503_165.07895	NA	NA	NA	NA	unidentified	NA	NA	NA	level5	NA	NA	NA	NA	NA	NA	NA	NA	NA	NA	5.52952e+06	4.46328e+06	4.76322e+06	991983	1.17514e+06	1.09594e+06
2.523_140.01113	NA	NA	NA	NA	unidentified	NA	NA	NA	level5	NA	NA	NA	NA	NA	NA	NA	NA	NA	NA	4.32747e+06	2.6633e+06	2.25786e+06	3.0132e+07	3.96422e+06	5.47065e+06
2.533_249.15769	NA	NA	NA	NA	unidentified	NA	NA	NA	level5	NA	NA	NA	NA	NA	NA	NA	NA	NA	NA	370727	394368	401599	3.68262e+06	4.62221e+06	3.99684e+06
2.537_324.10566	NA	NA	NA	NA	unidentified	NA	NA	NA	level5	NA	NA	NA	NA	NA	NA	NA	NA	NA	NA	1.31466e+06	1.01208e+06	1.01528e+06	2.52446e+07	2.71645e+07	2.79422e+07
2.552_286.06888	NA	NA	NA	NA	unidentified	NA	NA	NA	level5	NA	NA	NA	NA	NA	NA	NA	NA	NA	NA	9.45336e+06	7.90491e+06	8.41347e+06	5.61392e+06	5.2949e+06	5.31707e+06
2.565_251.11586	NA	NA	NA	NA	unidentified	NA	NA	NA	level5	NA	NA	NA	NA	NA	NA	NA	NA	NA	NA	1.20681e+07	9.39626e+06	9.83835e+06	654092	997165	949828
2.605_223.07064	NA	NA	NA	NA	unidentified	NA	NA	NA	level5	NA	NA	NA	NA	NA	NA	NA	NA	NA	NA	198381	103607	167470	3.71172e+06	4.02165e+06	4.04717e+06
2.612_205.11043	NA	NA	NA	NA	unidentified	NA	NA	NA	level5	NA	NA	NA	NA	NA	NA	NA	NA	NA	NA	2.00109e+06	1.54914e+06	1.53235e+06	405034	428133	439169
2.623_346.08766	NA	NA	NA	NA	unidentified	NA	NA	NA	level5	NA	NA	NA	NA	NA	NA	NA	NA	NA	NA	120371	497452	504993	5.48976e+06	6.01003e+06	4.92587e+06
2.629_224.94874	NA	NA	NA	NA	unidentified	NA	NA	NA	level5	NA	NA	NA	NA	NA	NA	NA	NA	NA	NA	6.4505e+06	7.3824e+06	7.29486e+06	5.06768e+06	4.38679e+06	4.96116e+06
2.642_249.10019	NA	NA	NA	NA	unidentified	NA	NA	NA	level5	NA	NA	NA	NA	NA	NA	NA	NA	NA	NA	5.90456e+06	3.95969e+06	4.83951e+06	691688	165923	316307
2.658_127.10038	NA	NA	NA	NA	unidentified	NA	NA	NA	level5	NA	NA	NA	NA	NA	NA	NA	NA	NA	NA	3.6342e+08	4.44491e+08	4.23544e+08	4.79258e+08	4.73255e+08	4.43151e+08
2.658_209.98426	NA	NA	NA	NA	unidentified	NA	NA	NA	level5	NA	NA	NA	NA	NA	NA	NA	NA	NA	NA	8.71588e+06	1.02671e+07	1.00059e+07	7.49145e+06	6.28155e+06	6.66935e+06
2.659_182.05789	NA	NA	NA	NA	unidentified	NA	NA	NA	level5	NA	NA	NA	NA	NA	NA	NA	NA	NA	NA	7.07617e+06	4.37624e+06	4.41531e+06	3.63551e+06	4.19821e+06	5.21339e+06
2.672_270.07399	NA	NA	NA	NA	unidentified	NA	NA	NA	level5	NA	NA	NA	NA	NA	NA	NA	NA	NA	NA	2.15438e+08	1.92745e+08	2.01314e+08	7.28387e+07	7.26453e+07	8.02708e+07
2.684_562.13048	NA	NA	NA	NA	unidentified	NA	NA	NA	level5	NA	NA	NA	NA	NA	NA	NA	NA	NA	NA	4.18369e+06	3.62628e+06	3.77203e+06	145173	142623	143740
2.689_286.06886	NA	NA	NA	NA	unidentified	NA	NA	NA	level5	NA	NA	NA	NA	NA	NA	NA	NA	NA	NA	1.28033e+07	9.25565e+06	9.21592e+06	1.10004e+06	6.30065e+06	6.76201e+06
2.705_168.04229	NA	NA	NA	NA	unidentified	NA	NA	NA	level5	NA	NA	NA	NA	NA	NA	NA	NA	NA	NA	2.29954e+06	1.94909e+06	2.08501e+06	6.97288e+06	6.76792e+06	7.27799e+06
2.707_166.08251	NA	NA	NA	NA	unidentified	NA	NA	NA	level5	NA	NA	NA	NA	NA	NA	NA	NA	NA	NA	7.87238e+06	6.55865e+06	6.59721e+06	1.00574e+06	561163	1.03803e+06
2.707_309.12104	NA	NA	NA	NA	unidentified	NA	NA	NA	level5	NA	NA	NA	NA	NA	NA	NA	NA	NA	NA	298430	71302.8	257779	756654	861124	971586
2.713_306.05059	NA	NA	NA	NA	unidentified	NA	NA	NA	level5	NA	NA	NA	NA	NA	NA	NA	NA	NA	NA	1.17548e+07	1.01194e+07	1.06658e+07	175975	1.26059e+06	1.10048e+06
2.713_480.20485	NA	NA	NA	NA	unidentified	NA	NA	NA	level5	NA	NA	NA	NA	NA	NA	NA	NA	NA	NA	104699	114592	113668	4.36997e+06	4.04096e+06	4.06527e+06
2.715_196.03742	NA	NA	NA	NA	unidentified	NA	NA	NA	level5	NA	NA	NA	NA	NA	NA	NA	NA	NA	NA	8.95994e+06	7.94995e+06	8.44628e+06	727620	1.29296e+06	1.32939e+06
2.721_292.05593	NA	NA	NA	NA	unidentified	NA	NA	NA	level5	NA	NA	NA	NA	NA	NA	NA	NA	NA	NA	8.00116e+06	8.70762e+06	8.48114e+06	1.53742e+06	1.13452e+06	1.09737e+06
2.725_257.12633	NA	NA	NA	NA	unidentified	NA	NA	NA	level5	NA	NA	NA	NA	NA	NA	NA	NA	NA	NA	87406.5	109608	82415.6	4.58014e+06	4.1964e+06	6.09925e+06
2.732_124.01629	NA	NA	NA	NA	unidentified	NA	NA	NA	level5	NA	NA	NA	NA	NA	NA	NA	NA	NA	NA	4.55687e+07	3.72046e+07	4.07343e+07	2.64512e+07	2.4742e+07	2.58883e+07
2.732_328.07707	NA	NA	NA	NA	unidentified	NA	NA	NA	level5	NA	NA	NA	NA	NA	NA	NA	NA	NA	NA	302445	321732	327631	2.40655e+07	1.02213e+07	9.96885e+06
2.735_185.10533	NA	NA	NA	NA	unidentified	NA	NA	NA	level5	NA	NA	NA	NA	NA	NA	NA	NA	NA	NA	1.06695e+06	1.17706e+06	1.37429e+06	1.57034e+06	4.27505e+06	939713
2.745_210.05299	NA	NA	NA	NA	unidentified	NA	NA	NA	level5	NA	NA	NA	NA	NA	NA	NA	NA	NA	NA	4.00287e+06	3.83842e+06	4.48818e+06	1.78932e+07	1.29468e+07	1.36046e+07
2.757_156.04245	NA	NA	NA	NA	unidentified	NA	NA	NA	level5	NA	NA	NA	NA	NA	NA	NA	NA	NA	NA	9.15066e+06	9.45578e+06	8.87623e+06	9.00734e+06	7.77133e+06	8.75821e+06
2.758_202.04555	NA	NA	NA	NA	unidentified	NA	NA	NA	level5	NA	NA	NA	NA	NA	NA	NA	NA	NA	NA	7.8556e+07	8.13753e+07	7.9375e+07	4.19006e+07	4.03022e+07	4.12966e+07
2.76_223.07062	NA	NA	NA	NA	unidentified	NA	NA	NA	level5	NA	NA	NA	NA	NA	NA	NA	NA	NA	NA	700785	640435	597662	1.76335e+06	1.80562e+06	1.83587e+06
2.761_355.11279	NA	NA	NA	NA	unidentified	NA	NA	NA	level5	NA	NA	NA	NA	NA	NA	NA	NA	NA	NA	1.51052e+06	1.17632e+06	1.18302e+06	3.32779e+06	3.32952e+06	3.48996e+06
2.765_212.03229	NA	NA	NA	NA	unidentified	NA	NA	NA	level5	NA	NA	NA	NA	NA	NA	NA	NA	NA	NA	3.39252e+06	2.32738e+06	2.57008e+06	545335	931218	577098
2.774_306.09508	NA	NA	NA	NA	unidentified	NA	NA	NA	level5	NA	NA	NA	NA	NA	NA	NA	NA	NA	NA	194370	173351	175972	1.3763e+07	1.2956e+07	1.31173e+07
2.775_288.08443	NA	NA	NA	NA	unidentified	NA	NA	NA	level5	NA	NA	NA	NA	NA	NA	NA	NA	NA	NA	2.41865e+06	1.75325e+06	1.96401e+06	1.91466e+07	2.02091e+07	1.92532e+07
2.778_327.13179	NA	NA	NA	NA	unidentified	NA	NA	NA	level5	NA	NA	NA	NA	NA	NA	NA	NA	NA	NA	236864	161436	154258	948721	1.12874e+06	1.32187e+06
2.787_166.02659	NA	NA	NA	NA	unidentified	NA	NA	NA	level5	NA	NA	NA	NA	NA	NA	NA	NA	NA	NA	4.12861e+06	2.85192e+06	3.11961e+06	1.14663e+06	1.06194e+06	1.20847e+06
2.814_224.06859	NA	NA	NA	NA	unidentified	NA	NA	NA	level5	NA	NA	NA	NA	NA	NA	NA	NA	NA	NA	2.63234e+06	3.68156e+06	3.91596e+06	2.09859e+07	1.90976e+07	1.93603e+07
2.846_194.02144	NA	NA	NA	NA	unidentified	NA	NA	NA	level5	NA	NA	NA	NA	NA	NA	NA	NA	NA	NA	1.80476e+06	1.27711e+06	1.38874e+06	339328	636338	412165
2.847_378.09297	NA	NA	NA	NA	unidentified	NA	NA	NA	level5	NA	NA	NA	NA	NA	NA	NA	NA	NA	NA	8.84754e+06	5.76052e+06	5.99589e+06	9.38412e+06	9.63316e+06	9.3304e+06
2.862_216.04009	NA	NA	NA	NA	unidentified	NA	NA	NA	level5	NA	NA	NA	NA	NA	NA	NA	NA	NA	NA	8.02649e+07	8.1277e+07	7.52451e+07	3.65656e+07	2.86331e+07	3.07368e+07
2.879_327.29509	NA	NA	NA	NA	unidentified	NA	NA	NA	level5	NA	NA	NA	NA	NA	NA	NA	NA	NA	NA	149813	101527	39658.9	94203	182528	435173
2.887_327.29085	NA	NA	NA	NA	unidentified	NA	NA	NA	level5	NA	NA	NA	NA	NA	NA	NA	NA	NA	NA	135250	123617	136272	212981	305612	73521.5
2.887_328.11588	NA	NA	NA	NA	unidentified	NA	NA	NA	level5	NA	NA	NA	NA	NA	NA	NA	NA	NA	NA	6.14174e+06	4.22855e+06	5.74929e+06	3.11804e+06	2.42568e+06	2.32859e+06
2.887_390.12755	NA	NA	NA	NA	unidentified	NA	NA	NA	level5	NA	NA	NA	NA	NA	NA	NA	NA	NA	NA	100327	62742	65852	206785	134212	200160
2.888_264.01585	NA	NA	NA	NA	unidentified	NA	NA	NA	level5	NA	NA	NA	NA	NA	NA	NA	NA	NA	NA	5.37132e+07	5.6997e+07	5.46258e+07	3.61364e+07	3.54576e+07	3.45994e+07
2.898_165.07895	NA	NA	NA	NA	unidentified	NA	NA	NA	level5	NA	NA	NA	NA	NA	NA	NA	NA	NA	NA	2.1937e+06	1.7372e+06	1.7856e+06	3.33242e+06	3.52492e+06	3.78199e+06
2.932_310.06649	NA	NA	NA	NA	unidentified	NA	NA	NA	level5	NA	NA	NA	NA	NA	NA	NA	NA	NA	NA	7.70841e+06	6.51742e+06	6.45237e+06	1.19732e+07	8.82364e+06	1.07116e+07
2.95_328.07702	NA	NA	NA	NA	unidentified	NA	NA	NA	level5	NA	NA	NA	NA	NA	NA	NA	NA	NA	NA	116534	81160.6	113352	9.64702e+06	9.34021e+06	9.09092e+06
2.951_251.11582	NA	NA	NA	NA	unidentified	NA	NA	NA	level5	NA	NA	NA	NA	NA	NA	NA	NA	NA	NA	2.14108e+06	1.87514e+06	1.7855e+06	1.55001e+07	1.65204e+07	1.65216e+07
2.964_194.05783	NA	NA	NA	NA	unidentified	NA	NA	NA	level5	NA	NA	NA	NA	NA	NA	NA	NA	NA	NA	1.53166e+06	1.36791e+06	1.31465e+06	1.66876e+06	753626	760566
2.966_270.07374	NA	NA	NA	NA	unidentified	NA	NA	NA	level5	NA	NA	NA	NA	NA	NA	NA	NA	NA	NA	4.58857e+06	3.72009e+06	3.982e+06	2.969e+07	3.61169e+07	1.68595e+07
2.982_323.11362	NA	NA	NA	NA	unidentified	NA	NA	NA	level5	NA	NA	NA	NA	NA	NA	NA	NA	NA	NA	115751	41385.7	100670	3.60373e+06	4.00632e+06	3.50347e+06
2.982_333.14241	NA	NA	NA	NA	unidentified	NA	NA	NA	level5	NA	NA	NA	NA	NA	NA	NA	NA	NA	NA	127068	49947.4	110513	7.1609e+06	7.52206e+06	7.41699e+06
2.988_306.09510	NA	NA	NA	NA	unidentified	NA	NA	NA	level5	NA	NA	NA	NA	NA	NA	NA	NA	NA	NA	523875	492373	486163	1.34707e+07	1.25339e+07	1.15401e+07
3.005_453.19962	NA	NA	NA	NA	unidentified	NA	NA	NA	level5	NA	NA	NA	NA	NA	NA	NA	NA	NA	NA	110735	92078.4	102764	3.61093e+06	2.37935e+06	3.06333e+06
3.007_489.18399	NA	NA	NA	NA	unidentified	NA	NA	NA	level5	NA	NA	NA	NA	NA	NA	NA	NA	NA	NA	343729	323059	318985	1.18437e+06	1.28769e+06	1.05825e+06
3.01_166.04126	NA	NA	NA	NA	unidentified	NA	NA	NA	level5	NA	NA	NA	NA	NA	NA	NA	NA	NA	NA	4.64324e+06	2.9936e+06	4.33523e+06	3.16933e+06	1.00943e+06	604124
3.016_192.04216	NA	NA	NA	NA	unidentified	NA	NA	NA	level5	NA	NA	NA	NA	NA	NA	NA	NA	NA	NA	3.50887e+06	2.65855e+06	2.88446e+06	550331	356851	838005
3.017_412.22103	NA	NA	NA	NA	unidentified	NA	NA	NA	level5	NA	NA	NA	NA	NA	NA	NA	NA	NA	NA	1.15566e+06	1.41055e+06	718332	671625	908136	1.30882e+06
3.021_120.05748	NA	NA	NA	NA	unidentified	NA	NA	NA	level5	NA	NA	NA	NA	NA	NA	NA	NA	NA	NA	1.00459e+08	8.43775e+07	8.68754e+07	4.7954e+07	5.15685e+07	5.0949e+07
3.021_270.07401	NA	NA	NA	NA	unidentified	NA	NA	NA	level5	NA	NA	NA	NA	NA	NA	NA	NA	NA	NA	3.62465e+07	3.35334e+07	3.45961e+07	3.09734e+07	2.89587e+07	2.08837e+07
3.024_168.06971	NA	NA	NA	NA	unidentified	NA	NA	NA	level5	NA	NA	NA	NA	NA	NA	NA	NA	NA	NA	4.63743e+06	7.47083e+06	7.64628e+06	4.4392e+06	4.97105e+06	4.61512e+06
3.025_508.17867	NA	NA	NA	NA	unidentified	NA	NA	NA	level5	NA	NA	NA	NA	NA	NA	NA	NA	NA	NA	5.27348e+06	4.01335e+06	4.30033e+06	3.82664e+06	3.08205e+06	3.45492e+06
3.028_209.12121	NA	NA	NA	NA	unidentified	NA	NA	NA	level5	NA	NA	NA	NA	NA	NA	NA	NA	NA	NA	2.78423e+07	3.56908e+07	3.39994e+07	4.17971e+07	4.41198e+07	3.93123e+07
3.028_90.03168	NA	NA	NA	NA	unidentified	NA	NA	NA	level5	NA	NA	NA	NA	NA	NA	NA	NA	NA	NA	3.58927e+08	7.25465e+08	3.00115e+08	2.45147e+08	2.99435e+08	2.48664e+08
3.03_166.00729	NA	NA	NA	NA	unidentified	NA	NA	NA	level5	NA	NA	NA	NA	NA	NA	NA	NA	NA	NA	9.10641e+06	3.42015e+06	2.41543e+06	1.78388e+06	3.07394e+06	1.46976e+06
3.031_354.10792	NA	NA	NA	NA	unidentified	NA	NA	NA	level5	NA	NA	NA	NA	NA	NA	NA	NA	NA	NA	1.16597e+07	1.29002e+07	1.32765e+07	5.63059e+06	5.24649e+06	5.18084e+06
3.032_454.14720	NA	NA	NA	NA	unidentified	NA	NA	NA	level5	NA	NA	NA	NA	NA	NA	NA	NA	NA	NA	2.34218e+06	2.08074e+06	2.31676e+06	2.55868e+06	2.22444e+06	2.72285e+06
3.033_536.13499	NA	NA	NA	NA	unidentified	NA	NA	NA	level5	NA	NA	NA	NA	NA	NA	NA	NA	NA	NA	3.3909e+06	5.99142e+06	6.17065e+06	2.35945e+06	2.18162e+06	2.13303e+06
3.034_296.02078	NA	NA	NA	NA	unidentified	NA	NA	NA	level5	NA	NA	NA	NA	NA	NA	NA	NA	NA	NA	6.89004e+06	7.65989e+06	7.47122e+06	5.11198e+06	4.8374e+06	4.931e+06
3.036_166.00462	NA	NA	NA	NA	unidentified	NA	NA	NA	level5	NA	NA	NA	NA	NA	NA	NA	NA	NA	NA	1.46532e+06	2.70746e+06	4.01312e+06	1.0266e+06	1.29926e+06	1.70528e+06
3.037_120.04227	NA	NA	NA	NA	unidentified	NA	NA	NA	level5	NA	NA	NA	NA	NA	NA	NA	NA	NA	NA	3.97538e+07	2.51932e+07	4.01519e+07	2.53333e+07	3.02241e+07	2.67292e+07
3.04_378.09274	NA	NA	NA	NA	unidentified	NA	NA	NA	level5	NA	NA	NA	NA	NA	NA	NA	NA	NA	NA	2.15922e+07	8.23418e+06	9.98423e+06	1.37284e+07	1.33219e+07	1.63693e+07
3.042_166.00600	NA	NA	NA	NA	unidentified	NA	NA	NA	level5	NA	NA	NA	NA	NA	NA	NA	NA	NA	NA	3.11679e+06	4.30669e+06	1.70956e+07	3.18673e+06	6.06559e+06	3.91201e+06
3.051_166.11961	NA	NA	NA	NA	unidentified	NA	NA	NA	level5	NA	NA	NA	NA	NA	NA	NA	NA	NA	NA	1.75747e+07	1.74401e+07	5.40746e+06	2.74667e+06	1.72326e+06	5.01337e+06
3.054_166.08446	NA	NA	NA	NA	unidentified	NA	NA	NA	level5	NA	NA	NA	NA	NA	NA	NA	NA	NA	NA	2.28651e+06	1.18967e+07	2.68356e+06	1.63745e+06	5.50172e+06	1.71486e+06
3.06_150.03183	NA	NA	NA	NA	unidentified	NA	NA	NA	level5	NA	NA	NA	NA	NA	NA	NA	NA	NA	NA	1.67353e+06	1.56257e+06	1.5591e+06	8.20037e+06	4.3171e+06	4.15454e+06
3.064_166.00836	NA	NA	NA	NA	unidentified	NA	NA	NA	level5	NA	NA	NA	NA	NA	NA	NA	NA	NA	NA	400087	2.97707e+06	273215	923722	551610	561784
3.068_150.06822	NA	NA	NA	NA	unidentified	NA	NA	NA	level5	NA	NA	NA	NA	NA	NA	NA	NA	NA	NA	1.8174e+07	1.49573e+07	1.59639e+07	8.18674e+06	8.36402e+06	8.08396e+06
3.069_192.07889	NA	NA	NA	NA	unidentified	NA	NA	NA	level5	NA	NA	NA	NA	NA	NA	NA	NA	NA	NA	2.27778e+07	1.94076e+07	1.94521e+07	7.82889e+06	7.71339e+06	7.93749e+06
3.073_166.12049	NA	NA	NA	NA	unidentified	NA	NA	NA	level5	NA	NA	NA	NA	NA	NA	NA	NA	NA	NA	1.75747e+07	4.23275e+06	1.9379e+06	1.14931e+06	985113	3.65433e+06
3.075_234.05028	NA	NA	NA	NA	unidentified	NA	NA	NA	level5	NA	NA	NA	NA	NA	NA	NA	NA	NA	NA	1.1242e+06	2.22436e+06	4.95912e+06	2.49272e+06	3.00958e+06	3.08816e+06
3.08_166.00481	NA	NA	NA	NA	unidentified	NA	NA	NA	level5	NA	NA	NA	NA	NA	NA	NA	NA	NA	NA	63801.9	1.65698e+06	785582	1.12108e+06	1.29926e+06	279660
3.08_240.06322	NA	NA	NA	NA	unidentified	NA	NA	NA	level5	NA	NA	NA	NA	NA	NA	NA	NA	NA	NA	901011	644167	757626	3.92563e+06	6.62176e+06	6.61227e+06
3.09_194.05789	NA	NA	NA	NA	unidentified	NA	NA	NA	level5	NA	NA	NA	NA	NA	NA	NA	NA	NA	NA	4.03748e+06	3.11018e+06	3.33682e+06	1.84867e+06	1.82566e+06	1.73672e+06
3.093_308.05074	NA	NA	NA	NA	unidentified	NA	NA	NA	level5	NA	NA	NA	NA	NA	NA	NA	NA	NA	NA	4.87136e+06	2.80137e+06	2.50053e+06	49778.9	49688	48803.8
3.094_303.09542	NA	NA	NA	NA	unidentified	NA	NA	NA	level5	NA	NA	NA	NA	NA	NA	NA	NA	NA	NA	4.20516e+06	2.80169e+06	2.52575e+06	55226.3	70429.3	70505.6
3.098_150.05293	NA	NA	NA	NA	unidentified	NA	NA	NA	level5	NA	NA	NA	NA	NA	NA	NA	NA	NA	NA	3.94019e+07	3.08473e+07	3.1431e+07	2.6881e+07	3.31907e+07	2.99067e+07
3.105_210.08918	NA	NA	NA	NA	unidentified	NA	NA	NA	level5	NA	NA	NA	NA	NA	NA	NA	NA	NA	NA	7.60584e+06	5.83606e+06	6.28846e+06	8.23006e+06	8.80447e+06	9.02854e+06
3.112_202.04554	NA	NA	NA	NA	unidentified	NA	NA	NA	level5	NA	NA	NA	NA	NA	NA	NA	NA	NA	NA	4.63888e+07	5.20927e+07	4.898e+07	2.17378e+07	2.10927e+07	2.0968e+07
3.118_145.05281	NA	NA	NA	NA	unidentified	NA	NA	NA	level5	NA	NA	NA	NA	NA	NA	NA	NA	NA	NA	4.13214e+06	3.43799e+06	3.47526e+06	1.31475e+06	1.45347e+06	1.32606e+06
3.118_189.04257	NA	NA	NA	NA	unidentified	NA	NA	NA	level5	NA	NA	NA	NA	NA	NA	NA	NA	NA	NA	1.33116e+07	1.09376e+07	1.12476e+07	4.53296e+06	4.61383e+06	4.58787e+06
3.134_216.06336	NA	NA	NA	NA	unidentified	NA	NA	NA	level5	NA	NA	NA	NA	NA	NA	NA	NA	NA	NA	798487	659959	611471	2.1508e+06	2.18696e+06	2.00032e+06
3.148_252.06347	NA	NA	NA	NA	unidentified	NA	NA	NA	level5	NA	NA	NA	NA	NA	NA	NA	NA	NA	NA	1.25203e+06	1.07993e+06	1.12329e+06	8.50448e+06	6.92844e+06	7.61762e+06
3.148_453.19972	NA	NA	NA	NA	unidentified	NA	NA	NA	level5	NA	NA	NA	NA	NA	NA	NA	NA	NA	NA	23684.7	26595.5	25509.3	1.24433e+06	1.60801e+06	1.69285e+06
3.156_333.14240	NA	NA	NA	NA	unidentified	NA	NA	NA	level5	NA	NA	NA	NA	NA	NA	NA	NA	NA	NA	20554.6	32083.4	21857.1	1.10403e+07	1.22285e+07	1.2711e+07
3.165_188.10482	NA	NA	NA	NA	unidentified	NA	NA	NA	level5	NA	NA	NA	NA	NA	NA	NA	NA	NA	NA	1.62647e+06	1.61211e+06	1.6475e+06	1.85624e+06	2.14181e+06	2.02299e+06
3.17_200.06847	NA	NA	NA	NA	unidentified	NA	NA	NA	level5	NA	NA	NA	NA	NA	NA	NA	NA	NA	NA	115094	107513	163480	6.93411e+06	7.76144e+06	7.75698e+06
3.174_224.06861	NA	NA	NA	NA	unidentified	NA	NA	NA	level5	NA	NA	NA	NA	NA	NA	NA	NA	NA	NA	1.94897e+06	1.7557e+06	1.95818e+06	7.06719e+06	9.03508e+06	1.14304e+07
3.184_115.06346	NA	NA	NA	NA	unidentified	NA	NA	NA	level5	NA	NA	NA	NA	NA	NA	NA	NA	NA	NA	1.59648e+06	1.19716e+07	1.52017e+06	1.45898e+06	6.17913e+06	6.44869e+06
3.206_328.11581	NA	NA	NA	NA	unidentified	NA	NA	NA	level5	NA	NA	NA	NA	NA	NA	NA	NA	NA	NA	2.42347e+06	1.84282e+06	2.03425e+06	2.29035e+06	2.44228e+06	1.95826e+06
3.217_251.11580	NA	NA	NA	NA	unidentified	NA	NA	NA	level5	NA	NA	NA	NA	NA	NA	NA	NA	NA	NA	734888	745103	847250	5.56556e+06	5.41862e+06	6.09756e+06
3.218_166.06321	NA	NA	NA	NA	unidentified	NA	NA	NA	level5	NA	NA	NA	NA	NA	NA	NA	NA	NA	NA	3.74439e+06	4.16093e+06	4.18353e+06	1.0094e+07	3.47699e+06	9.66638e+06
3.227_148.05261	NA	NA	NA	NA	unidentified	NA	NA	NA	level5	NA	NA	NA	NA	NA	NA	NA	NA	NA	NA	3.35793e+06	2.83622e+06	2.90256e+06	3.2913e+06	3.05054e+06	2.79596e+06
3.232_205.03773	NA	NA	NA	NA	unidentified	NA	NA	NA	level5	NA	NA	NA	NA	NA	NA	NA	NA	NA	NA	2.44788e+06	1.90603e+06	2.06177e+06	371578	457984	486569
3.233_216.04005	NA	NA	NA	NA	unidentified	NA	NA	NA	level5	NA	NA	NA	NA	NA	NA	NA	NA	NA	NA	4.6538e+07	4.9265e+07	4.45036e+07	2.0907e+07	1.88795e+07	1.6957e+07
3.257_154.02667	NA	NA	NA	NA	unidentified	NA	NA	NA	level5	NA	NA	NA	NA	NA	NA	NA	NA	NA	NA	647979	516020	647297	6.96056e+06	6.79991e+06	6.11328e+06
3.27_200.06868	NA	NA	NA	NA	unidentified	NA	NA	NA	level5	NA	NA	NA	NA	NA	NA	NA	NA	NA	NA	3.20978e+06	2.91434e+06	3.54537e+06	2.95634e+06	8.99567e+06	9.39457e+06
3.271_223.07056	NA	NA	NA	NA	unidentified	NA	NA	NA	level5	NA	NA	NA	NA	NA	NA	NA	NA	NA	NA	636910	562206	512373	2.09176e+06	2.03113e+06	2.19281e+06
3.271_355.11283	NA	NA	NA	NA	unidentified	NA	NA	NA	level5	NA	NA	NA	NA	NA	NA	NA	NA	NA	NA	1.31963e+06	1.09668e+06	1.09491e+06	3.6503e+06	3.83682e+06	3.9114e+06
3.272_209.03806	NA	NA	NA	NA	unidentified	NA	NA	NA	level5	NA	NA	NA	NA	NA	NA	NA	NA	NA	NA	1.01892e+06	292218	1.05269e+06	375926	995374	44347.9
3.276_240.09964	NA	NA	NA	NA	unidentified	NA	NA	NA	level5	NA	NA	NA	NA	NA	NA	NA	NA	NA	NA	2.34075e+06	1.97438e+06	2.11174e+06	187747	286187	116894
3.279_178.06317	NA	NA	NA	NA	unidentified	NA	NA	NA	level5	NA	NA	NA	NA	NA	NA	NA	NA	NA	NA	1.20462e+07	1.00269e+07	9.74829e+06	591310	727679	915881
3.279_209.04117	NA	NA	NA	NA	unidentified	NA	NA	NA	level5	NA	NA	NA	NA	NA	NA	NA	NA	NA	NA	88233.3	1.99041e+06	262770	1.21205e+06	365163	1.04269e+06
3.279_449.16886	NA	NA	NA	NA	unidentified	NA	NA	NA	level5	NA	NA	NA	NA	NA	NA	NA	NA	NA	NA	679042	411514	568411	2.13986e+07	2.19801e+07	2.14909e+07
3.281_209.20306	NA	NA	NA	NA	unidentified	NA	NA	NA	level5	NA	NA	NA	NA	NA	NA	NA	NA	NA	NA	897541	860615	1.55455e+06	1.33014e+06	1.36706e+06	1.64015e+06
3.288_343.08242	NA	NA	NA	NA	unidentified	NA	NA	NA	level5	NA	NA	NA	NA	NA	NA	NA	NA	NA	NA	437628	414756	377439	7.61267e+06	8.45328e+06	7.65457e+06
3.289_149.07805	NA	NA	NA	NA	unidentified	NA	NA	NA	level5	NA	NA	NA	NA	NA	NA	NA	NA	NA	NA	7.15012e+06	8.70168e+06	8.14949e+06	8.93877e+06	8.87508e+06	8.06414e+06
3.289_162.10968	NA	NA	NA	NA	unidentified	NA	NA	NA	level5	NA	NA	NA	NA	NA	NA	NA	NA	NA	NA	4.18223e+06	4.69821e+06	4.25956e+06	4.70689e+06	4.69139e+06	4.20253e+06
3.29_136.10500	NA	NA	NA	NA	unidentified	NA	NA	NA	level5	NA	NA	NA	NA	NA	NA	NA	NA	NA	NA	2.09865e+06	2.52776e+06	2.30607e+06	2.57584e+06	2.51713e+06	2.36726e+06
3.29_191.08857	NA	NA	NA	NA	unidentified	NA	NA	NA	level5	NA	NA	NA	NA	NA	NA	NA	NA	NA	NA	2.00597e+08	2.53405e+08	2.36263e+08	2.48444e+08	2.51089e+08	2.33027e+08
3.29_193.09833	NA	NA	NA	NA	unidentified	NA	NA	NA	level5	NA	NA	NA	NA	NA	NA	NA	NA	NA	NA	9.83894e+06	1.21481e+07	1.13523e+07	1.21346e+07	1.19844e+07	1.13115e+07
3.29_209.12131	NA	NA	NA	NA	unidentified	NA	NA	NA	level5	NA	NA	NA	NA	NA	NA	NA	NA	NA	NA	3.18367e+08	3.93848e+08	3.70201e+08	3.9518e+08	3.95306e+08	3.64439e+08
3.29_209.20157	NA	NA	NA	NA	unidentified	NA	NA	NA	level5	NA	NA	NA	NA	NA	NA	NA	NA	NA	NA	890039	252554	1.57394e+06	278570	1.26581e+06	168343
3.29_307.10567	NA	NA	NA	NA	unidentified	NA	NA	NA	level5	NA	NA	NA	NA	NA	NA	NA	NA	NA	NA	360759	304353	315344	1.13605e+07	1.20325e+07	1.20533e+07
3.291_135.09876	NA	NA	NA	NA	unidentified	NA	NA	NA	level5	NA	NA	NA	NA	NA	NA	NA	NA	NA	NA	2.46064e+06	3.12003e+06	2.96364e+06	3.18439e+06	3.09302e+06	2.9346e+06
3.291_147.09879	NA	NA	NA	NA	unidentified	NA	NA	NA	level5	NA	NA	NA	NA	NA	NA	NA	NA	NA	NA	2.49368e+06	3.11491e+06	2.81634e+06	3.15837e+06	3.15233e+06	2.90375e+06
3.291_150.08428	NA	NA	NA	NA	unidentified	NA	NA	NA	level5	NA	NA	NA	NA	NA	NA	NA	NA	NA	NA	3.15557e+06	3.80915e+06	3.58384e+06	3.88864e+06	3.87076e+06	3.6132e+06
3.291_163.11599	NA	NA	NA	NA	unidentified	NA	NA	NA	level5	NA	NA	NA	NA	NA	NA	NA	NA	NA	NA	4.18223e+06	5.15708e+06	4.75979e+06	5.02742e+06	5.05371e+06	4.60915e+06
3.292_121.08308	NA	NA	NA	NA	unidentified	NA	NA	NA	level5	NA	NA	NA	NA	NA	NA	NA	NA	NA	NA	2.76018e+06	3.30147e+06	3.22714e+06	3.5372e+06	3.56982e+06	3.18333e+06
3.292_134.08937	NA	NA	NA	NA	unidentified	NA	NA	NA	level5	NA	NA	NA	NA	NA	NA	NA	NA	NA	NA	3.49795e+06	4.76521e+06	4.42198e+06	3.14241e+06	3.10138e+06	2.64769e+06
3.293_190.08248	NA	NA	NA	NA	unidentified	NA	NA	NA	level5	NA	NA	NA	NA	NA	NA	NA	NA	NA	NA	5.18722e+07	6.48602e+07	6.07677e+07	6.36559e+07	6.4353e+07	5.9769e+07
3.301_209.03971	NA	NA	NA	NA	unidentified	NA	NA	NA	level5	NA	NA	NA	NA	NA	NA	NA	NA	NA	NA	1.11643e+06	1.29741e+06	1.35188e+06	65953.6	738232	606223
3.302_357.14244	NA	NA	NA	NA	unidentified	NA	NA	NA	level5	NA	NA	NA	NA	NA	NA	NA	NA	NA	NA	9.56897e+06	7.50455e+06	7.41233e+06	1.39668e+06	2.90164e+06	2.99892e+06
3.306_205.03740	NA	NA	NA	NA	unidentified	NA	NA	NA	level5	NA	NA	NA	NA	NA	NA	NA	NA	NA	NA	2.98139e+06	2.27375e+06	2.26822e+06	476552	494166	472282
3.323_222.12564	NA	NA	NA	NA	unidentified	NA	NA	NA	level5	NA	NA	NA	NA	NA	NA	NA	NA	NA	NA	562358	557011	562327	3.12448e+06	3.54771e+06	3.20558e+06
3.327_240.13622	NA	NA	NA	NA	unidentified	NA	NA	NA	level5	NA	NA	NA	NA	NA	NA	NA	NA	NA	NA	542235	547681	484824	3.25995e+06	3.3895e+06	3.40415e+06
3.335_224.03221	NA	NA	NA	NA	unidentified	NA	NA	NA	level5	NA	NA	NA	NA	NA	NA	NA	NA	NA	NA	2.23843e+06	1.69293e+06	1.58888e+06	398120	410380	284197
3.348_192.07898	NA	NA	NA	NA	unidentified	NA	NA	NA	level5	NA	NA	NA	NA	NA	NA	NA	NA	NA	NA	9.63229e+06	7.99693e+06	8.27407e+06	2.47804e+06	3.14839e+06	3.17697e+06
3.354_190.06294	NA	NA	NA	NA	unidentified	NA	NA	NA	level5	NA	NA	NA	NA	NA	NA	NA	NA	NA	NA	2.14133e+06	1.34706e+06	1.33197e+06	429312	287208	409626
3.359_190.06319	NA	NA	NA	NA	unidentified	NA	NA	NA	level5	NA	NA	NA	NA	NA	NA	NA	NA	NA	NA	2.83106e+06	1.9205e+06	2.03118e+06	984703	984297	4.23118e+06
3.366_216.04006	NA	NA	NA	NA	unidentified	NA	NA	NA	level5	NA	NA	NA	NA	NA	NA	NA	NA	NA	NA	3.19812e+07	3.4043e+07	3.11041e+07	1.56505e+07	2.32961e+07	1.93691e+07
3.377_270.07399	NA	NA	NA	NA	unidentified	NA	NA	NA	level5	NA	NA	NA	NA	NA	NA	NA	NA	NA	NA	2.39098e+06	2.33572e+06	3.42286e+06	3.0355e+07	2.68005e+07	2.53974e+07
3.377_280.09465	NA	NA	NA	NA	unidentified	NA	NA	NA	level5	NA	NA	NA	NA	NA	NA	NA	NA	NA	NA	3.13583e+06	2.31067e+06	2.58549e+06	1.46725e+06	1.29322e+06	1.20398e+06
3.386_226.12032	NA	NA	NA	NA	unidentified	NA	NA	NA	level5	NA	NA	NA	NA	NA	NA	NA	NA	NA	NA	1.97368e+06	1.64331e+06	1.64449e+06	2.56928e+06	899440	2.0834e+06
3.396_266.01033	NA	NA	NA	NA	unidentified	NA	NA	NA	level5	NA	NA	NA	NA	NA	NA	NA	NA	NA	NA	1.41723e+06	1.32476e+06	1.2129e+06	589025	608193	630913
3.4_341.14733	NA	NA	NA	NA	unidentified	NA	NA	NA	level5	NA	NA	NA	NA	NA	NA	NA	NA	NA	NA	631760	487063	606459	1.74525e+07	1.76872e+07	1.92793e+07
3.403_202.01564	NA	NA	NA	NA	unidentified	NA	NA	NA	level5	NA	NA	NA	NA	NA	NA	NA	NA	NA	NA	2.98518e+06	2.90116e+06	2.81914e+06	845118	814590	789375
3.41_364.09262	NA	NA	NA	NA	unidentified	NA	NA	NA	level5	NA	NA	NA	NA	NA	NA	NA	NA	NA	NA	7.20676e+06	5.47216e+06	5.3065e+06	886144	926385	785260
3.413_252.06318	NA	NA	NA	NA	unidentified	NA	NA	NA	level5	NA	NA	NA	NA	NA	NA	NA	NA	NA	NA	694629	574745	121675	1.09197e+07	1.09538e+07	1.14839e+07
3.419_358.12651	NA	NA	NA	NA	unidentified	NA	NA	NA	level5	NA	NA	NA	NA	NA	NA	NA	NA	NA	NA	1.04903e+06	1.03088e+06	1.05403e+06	1.40739e+06	1.51754e+06	1.59678e+06
3.42_195.08947	NA	NA	NA	NA	unidentified	NA	NA	NA	level5	NA	NA	NA	NA	NA	NA	NA	NA	NA	NA	805146	664153	657544	1.16535e+06	1.24057e+06	1.33719e+06
3.421_251.11575	NA	NA	NA	NA	unidentified	NA	NA	NA	level5	NA	NA	NA	NA	NA	NA	NA	NA	NA	NA	1.60144e+06	1.26946e+06	1.31891e+06	2.53618e+06	2.60827e+06	2.78484e+06
3.439_432.12672	NA	NA	NA	NA	unidentified	NA	NA	NA	level5	NA	NA	NA	NA	NA	NA	NA	NA	NA	NA	145995	150727	114152	4.17172e+06	2.82955e+06	4.30475e+06
3.446_192.06492	NA	NA	NA	NA	unidentified	NA	NA	NA	level5	NA	NA	NA	NA	NA	NA	NA	NA	NA	NA	4.29662e+07	3.60729e+07	3.64065e+07	2.30959e+07	2.28613e+07	2.3898e+07
3.447_377.12428	NA	NA	NA	NA	unidentified	NA	NA	NA	level5	NA	NA	NA	NA	NA	NA	NA	NA	NA	NA	45506.4	24474.8	35335.1	1.46078e+06	1.89925e+06	1.65479e+06
3.447_387.15304	NA	NA	NA	NA	unidentified	NA	NA	NA	level5	NA	NA	NA	NA	NA	NA	NA	NA	NA	NA	110191	68284.8	81379.5	1.63359e+06	2.03589e+06	1.84882e+06
3.475_307.16308	NA	NA	NA	NA	unidentified	NA	NA	NA	level5	NA	NA	NA	NA	NA	NA	NA	NA	NA	NA	61981.4	45110.4	38710.9	279192	390952	318293
3.476_196.14766	NA	NA	NA	NA	unidentified	NA	NA	NA	level5	NA	NA	NA	NA	NA	NA	NA	NA	NA	NA	1.54179e+06	831785	2.09469e+06	756544	226083	3.10614e+06
3.478_552.18337	NA	NA	NA	NA	unidentified	NA	NA	NA	level5	NA	NA	NA	NA	NA	NA	NA	NA	NA	NA	2.45526e+06	1.75365e+06	1.88613e+06	193789	247844	273998
3.48_195.99760	NA	NA	NA	NA	unidentified	NA	NA	NA	level5	NA	NA	NA	NA	NA	NA	NA	NA	NA	NA	1.35697e+06	2.42357e+06	3.28589e+06	262098	2.33236e+06	1.00325e+06
3.486_148.05260	NA	NA	NA	NA	unidentified	NA	NA	NA	level5	NA	NA	NA	NA	NA	NA	NA	NA	NA	NA	1.34303e+06	1.27854e+06	1.0792e+06	4.39352e+06	4.19984e+06	4.32373e+06
3.491_118.04194	NA	NA	NA	NA	unidentified	NA	NA	NA	level5	NA	NA	NA	NA	NA	NA	NA	NA	NA	NA	3.9678e+06	3.30077e+06	3.35241e+06	2.1968e+06	2.27983e+06	2.1881e+06
3.491_196.10187	NA	NA	NA	NA	unidentified	NA	NA	NA	level5	NA	NA	NA	NA	NA	NA	NA	NA	NA	NA	1.15917e+06	111807	3.81387e+06	82879	461645	566207
3.493_626.16916	NA	NA	NA	NA	unidentified	NA	NA	NA	level5	NA	NA	NA	NA	NA	NA	NA	NA	NA	NA	5.07495e+06	5.35877e+06	5.16106e+06	2.33055e+06	2.41052e+06	2.40816e+06
3.494_163.03972	NA	NA	NA	NA	unidentified	NA	NA	NA	level5	NA	NA	NA	NA	NA	NA	NA	NA	NA	NA	3.45769e+06	3.06648e+06	2.94751e+06	1.85667e+06	2.01228e+06	2.2237e+06
3.495_90.03177	NA	NA	NA	NA	unidentified	NA	NA	NA	level5	NA	NA	NA	NA	NA	NA	NA	NA	NA	NA	8.9773e+07	9.03757e+07	2.08172e+08	1.15969e+08	1.78251e+08	1.11369e+08
3.496_196.00037	NA	NA	NA	NA	unidentified	NA	NA	NA	level5	NA	NA	NA	NA	NA	NA	NA	NA	NA	NA	1.24447e+07	5.07056e+06	166304	2.30125e+06	1.79063e+06	2.23534e+06
3.496_196.14368	NA	NA	NA	NA	unidentified	NA	NA	NA	level5	NA	NA	NA	NA	NA	NA	NA	NA	NA	NA	946871	89688.7	975908	328733	294965	949065
3.497_135.04466	NA	NA	NA	NA	unidentified	NA	NA	NA	level5	NA	NA	NA	NA	NA	NA	NA	NA	NA	NA	2.76603e+07	2.31955e+07	2.41079e+07	1.52343e+07	1.62212e+07	1.5964e+07
3.499_538.18880	NA	NA	NA	NA	unidentified	NA	NA	NA	level5	NA	NA	NA	NA	NA	NA	NA	NA	NA	NA	2.51083e+06	2.09934e+06	1.38736e+06	944865	1.68944e+06	1.973e+06
3.5_192.06492	NA	NA	NA	NA	unidentified	NA	NA	NA	level5	NA	NA	NA	NA	NA	NA	NA	NA	NA	NA	3.61425e+06	2.62711e+06	2.83274e+06	2.09902e+06	2.28062e+06	2.35168e+06
3.501_195.99895	NA	NA	NA	NA	unidentified	NA	NA	NA	level5	NA	NA	NA	NA	NA	NA	NA	NA	NA	NA	3.56388e+06	3.69441e+06	3.07213e+06	2.81748e+06	3.48953e+06	3.92077e+06
3.506_196.14928	NA	NA	NA	NA	unidentified	NA	NA	NA	level5	NA	NA	NA	NA	NA	NA	NA	NA	NA	NA	263029	92054.8	1.75528e+06	206508	1.93966e+06	1.27743e+06
3.507_386.20551	NA	NA	NA	NA	unidentified	NA	NA	NA	level5	NA	NA	NA	NA	NA	NA	NA	NA	NA	NA	114293	102169	102078	350761	479649	521009
3.52_120.04227	NA	NA	NA	NA	unidentified	NA	NA	NA	level5	NA	NA	NA	NA	NA	NA	NA	NA	NA	NA	3.39776e+07	3.30684e+07	5.9191e+07	3.13301e+07	2.45177e+07	3.11277e+07
3.521_150.05289	NA	NA	NA	NA	unidentified	NA	NA	NA	level5	NA	NA	NA	NA	NA	NA	NA	NA	NA	NA	1.42422e+07	1.7833e+07	1.5922e+07	1.66877e+07	1.4818e+07	1.78602e+07
3.531_215.09480	NA	NA	NA	NA	unidentified	NA	NA	NA	level5	NA	NA	NA	NA	NA	NA	NA	NA	NA	NA	1.4519e+06	1.52757e+06	1.75726e+06	874616	1.00443e+06	999039
3.542_496.19403	NA	NA	NA	NA	unidentified	NA	NA	NA	level5	NA	NA	NA	NA	NA	NA	NA	NA	NA	NA	2.27199e+06	1.55292e+06	1.93114e+06	299823	334214	366019
3.543_168.04245	NA	NA	NA	NA	unidentified	NA	NA	NA	level5	NA	NA	NA	NA	NA	NA	NA	NA	NA	NA	2.25283e+06	2.41352e+06	2.24012e+06	1.22713e+06	1.29481e+06	1.19231e+06
3.544_196.04454	NA	NA	NA	NA	unidentified	NA	NA	NA	level5	NA	NA	NA	NA	NA	NA	NA	NA	NA	NA	261200	442494	1.05476e+06	36344	29318.4	34559.5
3.544_252.06345	NA	NA	NA	NA	unidentified	NA	NA	NA	level5	NA	NA	NA	NA	NA	NA	NA	NA	NA	NA	585202	95518	492331	1.56503e+07	5.18732e+06	5.77078e+06
3.544_264.06074	NA	NA	NA	NA	unidentified	NA	NA	NA	level5	NA	NA	NA	NA	NA	NA	NA	NA	NA	NA	3.35743e+06	3.97792e+06	3.84701e+06	3.14149e+06	2.93243e+06	2.87376e+06
3.545_240.09988	NA	NA	NA	NA	unidentified	NA	NA	NA	level5	NA	NA	NA	NA	NA	NA	NA	NA	NA	NA	1.08995e+07	9.46928e+06	9.19127e+06	1.01223e+07	1.0374e+07	1.05178e+07
3.559_336.09764	NA	NA	NA	NA	unidentified	NA	NA	NA	level5	NA	NA	NA	NA	NA	NA	NA	NA	NA	NA	3.34945e+06	2.9936e+06	3.06136e+06	505579	491298	477373
3.575_270.07373	NA	NA	NA	NA	unidentified	NA	NA	NA	level5	NA	NA	NA	NA	NA	NA	NA	NA	NA	NA	314880	427229	276733	8.48656e+06	7.71146e+06	8.02096e+06
3.58_251.11581	NA	NA	NA	NA	unidentified	NA	NA	NA	level5	NA	NA	NA	NA	NA	NA	NA	NA	NA	NA	1.05013e+06	754360	970361	2.09366e+07	2.29807e+07	2.46753e+07
3.58_291.10826	NA	NA	NA	NA	unidentified	NA	NA	NA	level5	NA	NA	NA	NA	NA	NA	NA	NA	NA	NA	36745	21720.1	21231.2	3.06249e+06	3.6267e+06	3.63938e+06
3.587_364.09265	NA	NA	NA	NA	unidentified	NA	NA	NA	level5	NA	NA	NA	NA	NA	NA	NA	NA	NA	NA	2.84493e+06	2.7008e+06	2.50006e+06	434238	527064	408509
3.589_466.16846	NA	NA	NA	NA	unidentified	NA	NA	NA	level5	NA	NA	NA	NA	NA	NA	NA	NA	NA	NA	476201	383457	429344	1.06599e+06	1.18384e+06	1.06504e+06
3.59_328.11592	NA	NA	NA	NA	unidentified	NA	NA	NA	level5	NA	NA	NA	NA	NA	NA	NA	NA	NA	NA	2.84493e+06	2.7008e+06	2.50006e+06	434238	527064	408509
3.596_341.14742	NA	NA	NA	NA	unidentified	NA	NA	NA	level5	NA	NA	NA	NA	NA	NA	NA	NA	NA	NA	443023	377756	391454	1.30867e+07	1.437e+07	1.46425e+07
3.598_140.04740	NA	NA	NA	NA	unidentified	NA	NA	NA	level5	NA	NA	NA	NA	NA	NA	NA	NA	NA	NA	444155	406817	678393	9.6806e+06	9.11819e+06	9.24507e+06
3.604_240.09959	NA	NA	NA	NA	unidentified	NA	NA	NA	level5	NA	NA	NA	NA	NA	NA	NA	NA	NA	NA	3.43263e+07	2.51087e+07	2.73966e+07	1.15533e+07	1.23869e+07	1.22731e+07
3.619_328.11581	NA	NA	NA	NA	unidentified	NA	NA	NA	level5	NA	NA	NA	NA	NA	NA	NA	NA	NA	NA	4.23644e+06	3.50561e+06	3.51126e+06	1.32772e+06	1.26269e+06	1.3475e+06
3.624_196.03743	NA	NA	NA	NA	unidentified	NA	NA	NA	level5	NA	NA	NA	NA	NA	NA	NA	NA	NA	NA	2.99983e+06	2.40691e+06	1.99658e+06	833796	972678	729400
3.634_339.11784	NA	NA	NA	NA	unidentified	NA	NA	NA	level5	NA	NA	NA	NA	NA	NA	NA	NA	NA	NA	5.90818e+06	4.74639e+06	4.93179e+06	862041	827992	884899
3.644_315.13176	NA	NA	NA	NA	unidentified	NA	NA	NA	level5	NA	NA	NA	NA	NA	NA	NA	NA	NA	NA	12418.1	11049.6	13576.4	1.57065e+06	1.93882e+06	1.96288e+06
3.647_392.08745	NA	NA	NA	NA	unidentified	NA	NA	NA	level5	NA	NA	NA	NA	NA	NA	NA	NA	NA	NA	3.25257e+06	2.83048e+06	1.71738e+06	387957	485282	478963
3.649_194.05786	NA	NA	NA	NA	unidentified	NA	NA	NA	level5	NA	NA	NA	NA	NA	NA	NA	NA	NA	NA	1.88352e+06	1.5296e+06	1.56879e+06	2.49077e+06	2.1058e+06	2.35441e+06
3.656_252.06318	NA	NA	NA	NA	unidentified	NA	NA	NA	level5	NA	NA	NA	NA	NA	NA	NA	NA	NA	NA	177447	232707	1.05876e+06	5.95941e+06	5.96545e+06	5.73933e+06
[truncated: 765 more rows]

## Sheet: Sample Info
Sample Name	Group
I1	RawMH1
I2	RawMH2
I3	RawMH3
I4	powderMH1
I5	powderMH2
I6	powderMH3
